# Supplementary material for: Clustering of 770,000 genomes reveals post-colonial population structure of North America
Source: Nat Commun. 2017 Feb 7;8:14238. doi: 10.1038/ncomms14238 (PMC5309710; doi:10.1038/ncomms14238)
Supplement: Supplementary Dataset 1 — Detailed summary of clusters and stable subsets identified from community detection and spectral analysis. Table includes all network and sub-network clusters with at least 2,000 members, and all stable subsets identified in the spectral analysis (aside from small subsets with much fewer than 100 members). The table columns are divided into three sets: (1) top-level clusters detected in the full IBD network; (2) level-two clusters identified in the sub-networks; and (3) stable subsets of clusters identified in the spectral analysis. Individual columns are as follows: "cluster label" is the name assigned to the cluster based on statistical summaries of the admixture and genealogical data; "DNA samples" is the number of genotyped individuals assigned to the cluster; "pedigree nodes" is the total number of pedigree nodes with birth location annotations linked to cluster members; "average size of pedigree" gives the average number of ancestral birth location annotations per cluster member; Win and Wout summarize within-cluster (Win) and cross-cluster (Wout) network "density", defined as (σew[e])/(σe1), in which the sums are over all edges e(i, j) between cluster members (Win), and between cluster members and non-members (Wout); in the "admixture proportions" column, admixture statistics are expressed as d > x, q% (p%), meaning that q% individuals assigned to the cluster and p% outside the cluster have estimated admixture proportions for ancestral population d greater than x (an NA indicates that no simple summary statistics usefully capture admixture of the cluster members). The final set of columns give additional details about the stable subsets identified in the spectral analysis: "eigenvectors" is the pair of eigenvectors of the Laplacian or subgraph Laplacian (†) used to determine the stable subset; "cluster level"—the cluster assignment that is most correlated with the stable subset assignment is found at this level; "false negatives" gives the number of samples a [file ncomms14238-s2.xlsx]

## Sheet: ibd.by.state.csv
	Alabama	Alaska	Arizona	Arkansas	California	Colorado	Connecticut	Delaware	D.C.	Florida	Georgia	Hawaii	Idaho	Illinois	Indiana	Iowa	Kansas	Kentucky	Louisiana	Maine	Maryland	Massa- chusetts	Michigan	Minnesota	Mississippi	Missouri	Montana	Nebraska	Nevada	New Hampshire	New Jersey	New Mexico	New York	North Carolina	North Dakota	Ohio	Oklahoma	Oregon	Pennsyl- vania	Rhode Island	South Carolina	South Dakota	Tennessee	Texas	Utah	Vermont	Virginia	Washington	West Virginia
Alabama	2.98768e+06	215377	1.0054e+06	3.1459e+06	1.10364e+07	1.16414e+06	378743	154475	823624	4.71527e+06	6.14588e+06	200635	453558	3.61955e+06	2.50622e+06	848380	1.42018e+06	2.90797e+06	2.52872e+06	193613	1.19045e+06	848531	2.26721e+06	494567	2.41477e+06	3.36843e+06	281713	465988	255724	103881	1.06094e+06	835445	2.56905e+06	4.61971e+06	94152.8	3.42965e+06	4.80315e+06	1.24651e+06	1.87402e+06	154845	2.38736e+06	146555	4.80635e+06	1.42482e+07	662418	62815	3.17734e+06	1.80043e+06	1.16822e+06
Alaska	215377	15596.6	83794.4	176645	1.00112e+06	137842	64133.1	14944	65563.4	244540	262646	17977.4	49631.1	336774	228451	105075	131054	225278	145479	39696.3	106743	150152	252211	91606.3	104363	265594	34318.1	54169.5	22073	25997.6	136670	98945.3	440237	236953	16663.3	359304	309613	125938	244698	24177.9	108304	21335.1	280907	836419	83774.1	17672.9	224876	192468	117375
Arizona	1.0054e+06	83794.4	298822	830718	5.24978e+06	872642	241667	58732	297828	1.06765e+06	1.1904e+06	80288.8	235442	1.48982e+06	995938	418349	563933	1.00349e+06	613465	128678	454645	543141	1.0276e+06	299897	489740	1.18893e+06	133411	225677	113213	73602.6	569311	844484	1.9014e+06	1.05317e+06	48384.8	1.50784e+06	1.43613e+06	537759	1.03775e+06	87256.7	489599	76567.6	1.29338e+06	4.13939e+06	519588	51523.9	956676	791267	470636
Arkansas	3.1459e+06	176645	830718	1.34198e+06	9.11753e+06	996843	288023	121035	616906	2.78365e+06	3.6512e+06	150950	401237	3.04975e+06	2.2385e+06	762671	1.26071e+06	2.63793e+06	1.66717e+06	148091	942608	623736	1.88433e+06	418761	1.54687e+06	2.99213e+06	243681	412001	208134	75971.9	805414	679411	1.84778e+06	3.21484e+06	77672.4	3.01313e+06	4.05823e+06	1.09713e+06	1.53381e+06	117331	1.50442e+06	127506	3.87284e+06	1.04782e+07	558394	48121.9	2.47733e+06	1.54108e+06	1.04956e+06
California	1.10364e+07	1.00112e+06	5.24978e+06	9.11753e+06	3.16273e+07	8.68641e+06	4.105e+06	805198	4.29797e+06	1.33462e+07	1.34418e+07	1.17728e+06	2.59587e+06	2.11991e+07	1.20197e+07	5.38744e+06	6.85906e+06	1.16173e+07	7.50667e+06	1.9241e+06	6.22614e+06	9.53757e+06	1.37398e+07	4.34962e+06	5.54975e+06	1.47438e+07	1.64401e+06	2.93513e+06	1.27112e+06	1.1155e+06	1.01474e+07	6.64872e+06	4.11029e+07	1.20222e+07	695772	1.95927e+07	1.62545e+07	6.67271e+06	1.63063e+07	1.39175e+06	5.67595e+06	1.01828e+06	1.46432e+07	4.65219e+07	4.58528e+06	777513	1.15144e+07	9.94974e+06	5.58232e+06
Colorado	1.16414e+06	137842	872642	996843	8.68641e+06	1.85111e+06	397971	88716.8	451085	1.42555e+06	1.42958e+06	128938	336744	2.28825e+06	1.46409e+06	675334	892344	1.36965e+06	800821	198330	687520	893267	1.56331e+06	499052	584457	1.67005e+06	218951	381677	195681	112528	956865	3.79889e+06	3.42806e+06	1.3166e+06	93410.1	2.28719e+06	1.8538e+06	810342	1.74592e+06	146056	607384	135725	1.62191e+06	5.22342e+06	917513	85753.4	1.29809e+06	1.25386e+06	674938
Connecticut	378743	64133.1	241667	288023	4.105e+06	397971	425086	62986.2	360721	879746	516478	87302.5	150534	1753653	560569	351417	335711	384767	667151	547026	458410	1.99133e+06	1.31986e+06	476603	215521	720790	119906	201938	75333.1	325585	1.31647e+06	146165	6.29846e+06	460999	56233.1	1.24254e+06	562597	420268	1.67527e+06	289000	238808	81743.1	473041	1.7035e+06	258337	200537	561369	688986	207139
Delaware	154475	14944	58732	121035	805198	88716.8	62986.2	34560	70124.3	207838	200729	16232.7	36538	316586	195500	90157.2	104068	175675	103415	28575.6	162701	143444	208651	59979.6	78921.2	209367	26093.4	46645	17245.1	14941	193305	40997.8	551917	191376	8894.78	339947	220756	102611	345268	21730.1	85005.4	14611.9	202940	576842	56496.3	10662.9	202788	144971	119242
D.C.	823624	65563.4	297828	616906	4.29797e+06	451085	360721	70124.3	273321	1.11838e+06	1.0527e+06	67495.4	153802	1.78059e+06	858605	362048	450708	864607	545322	121740	726471	815219	1.00347e+06	297737	423701	1.07232e+06	101299	204603	82470.7	69979.5	1.00458e+06	237068	4.36866e+06	1.04236e+06	44077.7	1.58646e+06	1.07035e+06	433534	1.56795e+06	107954	467352	63200.5	1.03231e+06	2.92611e+06	244645	48023.1	1.12742e+06	663800	487794
Florida	4.71527e+06	244540	1.06765e+06	2.78365e+06	1.33462e+07	1.42555e+06	879746	207838	1.11838e+06	3.4827e+06	6.6891e+06	250359	532264	4.84358e+06	2.81247e+06	1.08844e+06	1.554e+06	3.10929e+06	2.67689e+06	421370	1.59174e+06	1.97693e+06	3.06217e+06	820522	2.21652e+06	3.56424e+06	343568	597683	290745	233026	2.22699e+06	887884	8.47024e+06	5.07691e+06	137032	4.50962e+06	4.4198e+06	1.45496e+06	3.44177e+06	297978	2.56288e+06	197591	4.43773e+06	1.34926e+07	821246	151155	3.50061e+06	2.18114e+06	1.40637e+06
Georgia	6.14588e+06	262646	1.1904e+06	3.6512e+06	1.34418e+07	1.42958e+06	516478	200729	1.0527e+06	6.6891e+06	4.77878e+06	250832	544019	4.46155e+06	3.00807e+06	1.04137e+06	1.70106e+06	3.53719e+06	2.96059e+06	251346	1.50532e+06	1.11592e+06	2.80551e+06	624551	2.69864e+06	4.00779e+06	345697	572393	305925	131055	1.42654e+06	1.02786e+06	3.83662e+06	6.15082e+06	115666	4.26104e+06	5.66163e+06	1.50942e+06	2.42626e+06	199437	3.20449e+06	178180	5.79075e+06	1.67213e+07	815803	77831.7	3.99655e+06	2.21854e+06	1.44452e+06
Hawaii	200635	17977.4	80288.8	150950	1.17728e+06	128938	87302.5	16232.7	67495.4	250359	250832	377770	53498.1	355999	208809	93989.6	118457	199962	136405	39567.5	104183	183580	233645	80338.8	103514	236453	29414.5	50233.2	21777.6	23034.9	207109	77823.4	973541	232203	12868.6	329307	267733	131136	277138	28535.7	107906	17112.5	245548	743155	103328	15915.8	212656	206972	99283.2
Idaho	453558	49631.1	235442	401237	2.59587e+06	336744	150534	36538	153802	532264	544019	53498.1	128216	838685	601940	302109	358822	556110	279780	104321	256825	344820	678765	223967	223326	683404	104372	156252	79104.7	58464.2	303438	192238	868990	530918	39323.2	928805	757589	378065	620493	57016.5	239029	58802.1	656365	1.93686e+06	596306	44885.9	515141	549024	283276
Illinois	3.61955e+06	336774	1.48982e+06	3.04975e+06	2.11991e+07	2.28825e+06	1753653	316586	1.78059e+06	4.84358e+06	4.46155e+06	355999	838685	4.69139e+06	4.60894e+06	2.03557e+06	2.42891e+06	4.35579e+06	2.47392e+06	630481	2.51194e+06	3.93299e+06	5.27385e+06	1.77206e+06	1.85244e+06	5.48327e+06	582610	1.10899e+06	419291	377852	4.61354e+06	1.09105e+06	1.97645e+07	4.1013e+06	265089	7.6814e+06	5.40209e+06	2.32553e+06	7.16087e+06	541569	1.91463e+06	376469	5.05601e+06	1.45716e+07	1.25332e+06	264505	4.23708e+06	3.54818e+06	2.04266e+06
Indiana	2.50622e+06	228451	995938	2.2385e+06	1.20197e+07	1.46409e+06	560569	195500	858605	2.81247e+06	3.00807e+06	208809	601940	4.60894e+06	2.17203e+06	1.42344e+06	1.88051e+06	4.04316e+06	1.45893e+06	285000	1.486e+06	1.1967e+06	3.10664e+06	801129	1.21344e+06	3.79424e+06	399916	728968	272916	153917	1.52137e+06	736134	4.04217e+06	2.93896e+06	138818	5.66464e+06	4.16692e+06	1.63776e+06	3.30696e+06	200077	1.27643e+06	236613	3.82452e+06	9.98998e+06	827713	115869	3.08718e+06	2.32844e+06	1.79943e+06
Iowa	848380	105075	418349	762671	5.38744e+06	675334	351417	90157.2	362048	1.08844e+06	1.04137e+06	93989.6	302109	2.03557e+06	1.42344e+06	449449	812934	1.15181e+06	550011	209018	615731	800237	1.52405e+06	601372	422659	1.50101e+06	210367	393733	130627	121703	818264	303461	2.40588e+06	983636	102575	2.26381e+06	1.52882e+06	783918	1.69603e+06	130340	451189	158297	1.26054e+06	3.55795e+06	444833	96347	1.06464e+06	1.1646e+06	656729
Kansas	1.42018e+06	131054	563933	1.26071e+06	6.85906e+06	892344	335711	104068	450708	1.554e+06	1.70106e+06	118457	358822	2.42891e+06	1.88051e+06	812934	566284	1.76449e+06	821730	186961	766772	720037	1.69484e+06	480384	695209	2.14221e+06	226849	421884	153724	104079	828330	501636	2.19914e+06	1.5893e+06	82668.3	2.78866e+06	2.38784e+06	942288	1.76167e+06	120452	705467	141768	2.06394e+06	5.59063e+06	509015	81559.1	1.57835e+06	1.3542e+06	900860
Kentucky	2.90797e+06	225278	1.00349e+06	2.63793e+06	1.16173e+07	1.36965e+06	384767	175675	864607	3.10929e+06	3.53719e+06	199962	556110	4.35579e+06	4.04316e+06	1.15181e+06	1.76449e+06	3.72789e+06	1.58591e+06	186391	1.50615e+06	822582	2.90507e+06	576957	1.38568e+06	4.02715e+06	350231	602110	258498	97378	1.08871e+06	776837	2.53476e+06	3.36693e+06	105761	6.61875e+06	4.73811e+06	1.49613e+06	2.12735e+06	153028	1.50036e+06	182807	4.77457e+06	1.0906e+07	722061	66900.4	3.98235e+06	2.14499e+06	2.41158e+06
Louisiana	2.52872e+06	145479	613465	1.66717e+06	7.50667e+06	800821	667151	103415	545322	2.67689e+06	2.96059e+06	136405	279780	2.47392e+06	1.45893e+06	550011	821730	1.58591e+06	5.08041e+06	605790	786923	2.93052e+06	1.70472e+06	476366	1.76259e+06	1.92738e+06	197259	316455	158579	378931	901994	535946	2.74733e+06	2.42727e+06	71390.3	2.09173e+06	2.58918e+06	805231	1.42398e+06	274397	1.23667e+06	116267	2.43468e+06	1.01298e+07	409869	181682	1.82184e+06	1.23209e+06	645859
Maine	193613	39696.3	128678	148091	1.9241e+06	198330	547026	28575.6	121740	421370	251346	39567.5	104321	630481	285000	209018	186961	186391	605790	602536	180952	1.79201e+06	777531	308836	109903	325440	90620.4	110890	45465.8	469881	377153	73555.3	1.42557e+06	221970	36648.3	532394	307212	268141	493775	218867	115047	55689.9	236110	904429	175633	186489	270640	443194	108889
Maryland	1.19045e+06	106743	454645	942608	6.22614e+06	687520	458410	162701	726471	1.59174e+06	1.50532e+06	104183	256825	2.51194e+06	1.486e+06	615731	766772	1.50615e+06	786923	180952	763534	1.05171e+06	1.53694e+06	435806	601720	1.66568e+06	172507	325034	128334	99684.8	1.30221e+06	334828	4.90051e+06	1.51926e+06	68887.5	2.75706e+06	1.70183e+06	708891	2.46348e+06	145980	662872	105476	1.61754e+06	4.38522e+06	378075	66306.5	1.80631e+06	1.07395e+06	998675
Massachusetts	848531	150152	543141	623736	9.53757e+06	893267	1.99133e+06	143444	815219	1.97693e+06	1.11592e+06	183580	344820	3.93299e+06	1.1967e+06	800237	720037	822582	2.93052e+06	1.79201e+06	1.05171e+06	3.5237e+06	3.16783e+06	1.22702e+06	506872	1.59383e+06	315957	457338	179808	1.12323e+06	2.80628e+06	329752	1.29759e+07	981082	138262	2.68748e+06	1.24094e+06	981979	3.64565e+06	890241	522556	193018	1.03433e+06	4.06054e+06	586231	632462	1.26398e+06	1.64769e+06	436669
Michigan	2.26721e+06	252211	1.0276e+06	1.88433e+06	1.37398e+07	1.56331e+06	1.31986e+06	208651	1.00347e+06	3.06217e+06	2.80551e+06	233645	678765	5.27385e+06	3.10664e+06	1.52405e+06	1.69484e+06	2.90507e+06	1.70472e+06	777531	1.53694e+06	3.16783e+06	2.67283e+06	1.46655e+06	1.14902e+06	3.35473e+06	493532	806317	297913	509779	2.58068e+06	719161	9.78978e+06	2.60478e+06	212018	5.50767e+06	3.4865e+06	1.80743e+06	4.43006e+06	497782	1.21288e+06	310944	3.185e+06	9.24018e+06	1.0593e+06	389346	2.73239e+06	2.77863e+06	1.4715e+06
Minnesota	494567	91606.3	299897	418761	4.34962e+06	499052	476603	59979.6	297737	820522	624551	80338.8	223967	1.77206e+06	801129	601372	480384	576957	476366	308836	435806	1.22702e+06	1.46655e+06	686123	255816	891128	237056	281972	93074.7	202315	869372	213386	3.43328e+06	567344	244523	1.47519e+06	821196	615661	1.40632e+06	186551	278213	190963	662828	2.24823e+06	357684	138729	639284	1.08904e+06	334790
Mississippi	2.41477e+06	104363	489740	1.54687e+06	5.54975e+06	584457	215521	78921.2	423701	2.21652e+06	2.69864e+06	103514	223326	1.85244e+06	1.21344e+06	422659	695209	1.38568e+06	1.76259e+06	109903	601720	506872	1.14902e+06	255816	880075	1.65272e+06	140208	231990	124738	60661.8	569035	425619	1.48227e+06	2.247e+06	48312.7	1.69411e+06	2.30978e+06	618238	992852	82605.2	1.14345e+06	75906.2	2.29074e+06	7.22009e+06	327434	36080.3	1.55252e+06	912073	563495
Missouri	3.36843e+06	265594	1.18893e+06	2.99213e+06	1.47438e+07	1.67005e+06	720790	209367	1.07232e+06	3.56424e+06	4.00779e+06	236453	683404	5.48327e+06	3.79424e+06	1.50101e+06	2.14221e+06	4.02715e+06	1.92738e+06	325440	1.66568e+06	1.59383e+06	3.35473e+06	891128	1.65272e+06	2.6078e+06	432757	778384	324003	181205	1.92491e+06	934496	6.2627e+06	3.78404e+06	152025	5.53213e+06	5.3057e+06	1.85182e+06	3.55522e+06	256094	1.7018e+06	248169	4.93684e+06	1.27296e+07	949067	126897	3.63221e+06	2.64137e+06	1.828e+06
Montana	281713	34318.1	133411	243681	1.64401e+06	218951	119906	26093.4	101299	343568	345697	29414.5	104372	582610	399916	210367	226849	350231	197259	90620.4	172507	315957	493532	237056	140208	432757	41585.3	106704	40290.1	55194	224675	110930	642191	315551	48678.3	627420	468047	250161	443946	51451.2	146044	50377.6	402995	1.13954e+06	178460	41226.2	327839	376898	187496
Nebraska	465988	54169.5	225677	412001	2.93513e+06	381677	201938	46645	204603	597683	572393	50233.2	156252	1.10899e+06	728968	393733	421884	602110	316455	110890	325034	457338	806317	281972	231990	778384	106704	114967	65558.6	63044.6	471178	180215	1.53608e+06	535270	47623.4	1.17507e+06	801872	402403	918208	70493.4	243076	73946.9	673429	1.91263e+06	231631	48537.9	574662	604064	331838
Nevada	255724	22073	113213	208134	1.27112e+06	195681	75333.1	17245.1	82470.7	290745	305925	21777.6	79104.7	419291	272916	130627	153724	258498	158579	45465.8	128334	179808	297913	93074.7	124738	324003	40290.1	65558.6	17556.9	26167.9	174098	138841	584606	272612	16171.3	422614	369606	156923	313213	28561.9	126999	25126.8	334072	979177	187522	18772.7	257134	225941	129887
New Hampshire	103881	25997.6	73602.6	75971.9	1.1155e+06	112528	325585	14941	69979.5	233026	131055	23034.9	58464.2	377852	153917	121703	104079	97378	378931	469881	99684.8	1.12323e+06	509779	202315	60661.8	181205	55194	63044.6	26167.9	158960	223228	41797.5	911050	117236	23438.7	301955	166503	155767	285340	161429	60591.4	34045.6	121841	499420	98881.4	156563	150262	258153	54963.7
New Jersey	1.06094e+06	136670	569311	805414	1.01474e+07	956865	1.31647e+06	193305	1.00458e+06	2.22699e+06	1.42654e+06	207109	303438	4.61354e+06	1.52137e+06	818264	828330	1.08871e+06	901994	377153	1.30221e+06	2.80628e+06	2.58068e+06	869372	569035	1.92491e+06	224675	471178	174098	223228	2.09294e+06	355662	1.70429e+07	1.29222e+06	109132	3.41311e+06	1.49144e+06	904979	5.0389e+06	361251	659138	154401	1.32804e+06	4.33511e+06	520959	144590	1.53921e+06	1.46127e+06	650442
New Mexico	835445	98945.3	844484	679411	6.64872e+06	3.79889e+06	146165	40997.8	237068	887884	1.02786e+06	77823.4	192238	1.09105e+06	736134	303461	501636	776837	535946	73555.3	334828	329752	719161	213386	425619	934496	110930	180215	138841	41797.5	355662	2.3955e+06	1.07323e+06	887826	44978.8	1.0717e+06	1.17974e+06	447799	654171	62691.9	418841	64242.6	1.05886e+06	3.98968e+06	736918	29681.4	781976	684825	349822
New York	2.56905e+06	440237	1.9014e+06	1.84778e+06	4.11029e+07	3.42806e+06	6.29846e+06	551917	4.36866e+06	8.47024e+06	3.83662e+06	973541	868990	1.97645e+07	4.04217e+06	2.40588e+06	2.19914e+06	2.53476e+06	2.74733e+06	1.42557e+06	4.90051e+06	1.29759e+07	9.78978e+06	3.43328e+06	1.48227e+06	6.2627e+06	642191	1.53608e+06	584606	911050	1.70429e+07	1.07323e+06	4.68512e+07	3.19003e+06	375174	1.13766e+07	3.43009e+06	2.81769e+06	1.9842e+07	1.57159e+06	1.82402e+06	476365	3.18806e+06	1.206e+07	1.58352e+06	686271	4.64267e+06	4.77213e+06	1.31083e+06
North Carolina	4.61971e+06	236953	1.05317e+06	3.21484e+06	1.20222e+07	1.3166e+06	460999	191376	1.04236e+06	5.07691e+06	6.15082e+06	232203	530918	4.1013e+06	2.93896e+06	983636	1.5893e+06	3.36693e+06	2.42727e+06	221970	1.51926e+06	981082	2.60478e+06	567344	2.247e+06	3.78404e+06	315551	535270	272612	117236	1.29222e+06	887826	3.19003e+06	4.66218e+06	106155	4.02901e+06	4.98877e+06	1.40612e+06	2.29438e+06	178797	2.9141e+06	165839	5.50553e+06	1.40795e+07	745649	73415.2	4.32731e+06	2.07104e+06	1.43383e+06
North Dakota	94152.8	16663.3	48384.8	77672.4	695772	93410.1	56233.1	8894.78	44077.7	137032	115666	12868.6	39323.2	265089	138818	102575	82668.3	105761	71390.3	36648.3	68887.5	138262	212018	244523	48312.7	152025	48678.3	47623.4	16171.3	23438.7	109132	44978.8	375174	106155	35248.9	236519	151531	108235	205854	22081.4	49925.4	45400.9	123033	400396	63486.3	17719.2	110641	199141	58412.3
Ohio	3.42965e+06	359304	1.50784e+06	3.01313e+06	1.95927e+07	2.28719e+06	1.24254e+06	339947	1.58646e+06	4.50962e+06	4.26104e+06	329307	928805	7.6814e+06	5.66464e+06	2.26381e+06	2.78866e+06	6.61875e+06	2.09173e+06	532394	2.75706e+06	2.68748e+06	5.50767e+06	1.47519e+06	1.69411e+06	5.53213e+06	627420	1.17507e+06	422614	301955	3.41311e+06	1.0717e+06	1.13766e+07	4.02901e+06	236519	5.94794e+06	5.78671e+06	2.519e+06	7.13811e+06	411939	1.84907e+06	384840	5.32634e+06	1.36838e+07	1.3132e+06	222439	5.03689e+06	3.73606e+06	3.96416e+06
Oklahoma	4.80315e+06	309613	1.43613e+06	4.05823e+06	1.62545e+07	1.8538e+06	562597	220756	1.07035e+06	4.4198e+06	5.66163e+06	267733	757589	5.40209e+06	4.16692e+06	1.52882e+06	2.38784e+06	4.73811e+06	2.58918e+06	307212	1.70183e+06	1.24094e+06	3.4865e+06	821196	2.30978e+06	5.3057e+06	468047	801872	369606	166503	1.49144e+06	1.17974e+06	3.43009e+06	4.98877e+06	151531	5.78671e+06	3.53164e+06	2.06049e+06	2.98583e+06	227373	2.30739e+06	258757	6.36817e+06	1.71263e+07	1.02898e+06	115221	4.21116e+06	2.88601e+06	2.00479e+06
Oregon	1.24651e+06	125938	537759	1.09713e+06	6.67271e+06	810342	420268	102611	433534	1.45496e+06	1.50942e+06	131136	378065	2.32553e+06	1.63776e+06	783918	942288	1.49613e+06	805231	268141	708891	981979	1.80743e+06	615661	618238	1.85182e+06	250161	402403	156923	155767	904979	447799	2.81769e+06	1.40612e+06	108235	2.519e+06	2.06049e+06	490712	1738451	157182	643439	158745	1.77749e+06	5.08377e+06	610653	113968	1.39458e+06	1.40011e+06	778734
Pennsylvania	1.87402e+06	244698	1.03775e+06	1.53381e+06	1.63063e+07	1.74592e+06	1.67527e+06	345268	1.56795e+06	3.44177e+06	2.42626e+06	277138	620493	7.16087e+06	3.30696e+06	1.69603e+06	1.76167e+06	2.12735e+06	1.42398e+06	493775	2.46348e+06	3.64565e+06	4.43006e+06	1.40632e+06	992852	3.55522e+06	443946	918208	313213	285340	5.0389e+06	654171	1.9842e+07	2.29438e+06	205854	7.13811e+06	2.98583e+06	1738451	5.79632e+06	496443	1.12998e+06	298012	2.54726e+06	7.93707e+06	963486	197572	2.78696e+06	2.70737e+06	1.54571e+06
Rhode Island	154845	24177.9	87256.7	117331	1.39175e+06	146056	289000	21730.1	107954	297978	199437	28535.7	57016.5	541569	200077	130340	120452	153028	274397	218867	145980	890241	497782	186551	82605.2	256094	51451.2	70493.4	28561.9	161429	361251	62691.9	1.57159e+06	178797	22081.4	411939	227373	157182	496443	92149.2	89875.9	30503.8	192296	651715	96242.3	106379	206425	255520	81574.9
South Carolina	2.38736e+06	108304	489599	1.50442e+06	5.67595e+06	607384	238808	85005.4	467352	2.56288e+06	3.20449e+06	107906	239029	1.91463e+06	1.27643e+06	451189	705467	1.50036e+06	1.23667e+06	115047	662872	522556	1.21288e+06	278213	1.14345e+06	1.7018e+06	146044	243076	126999	60591.4	659138	418841	1.82402e+06	2.9141e+06	49925.4	1.84907e+06	2.30739e+06	643439	1.12998e+06	89875.9	1.11799e+06	76832.9	2.3795e+06	6.75999e+06	346368	36355.2	1.69937e+06	939319	620489
South Dakota	146555	21335.1	76567.6	127506	1.01828e+06	135725	81743.1	14611.9	63200.5	197591	178180	17112.5	58802.1	376469	236613	158297	141768	182807	116267	55689.9	105476	193018	310944	190963	75906.2	248169	50377.6	73946.9	25126.8	34045.6	154401	64242.6	476365	165839	45400.9	384840	258757	158745	298012	30503.8	76832.9	28140.1	202646	620373	94246.6	24079.1	182598	247335	103632
Tennessee	4.80635e+06	280907	1.29338e+06	3.87284e+06	1.46432e+07	1.62191e+06	473041	202940	1.03231e+06	4.43773e+06	5.79075e+06	245548	656365	5.05601e+06	3.82452e+06	1.26054e+06	2.06394e+06	4.77457e+06	2.43468e+06	236110	1.61754e+06	1.03433e+06	3.185e+06	662828	2.29074e+06	4.93684e+06	402995	673429	334072	121841	1.32804e+06	1.05886e+06	3.18806e+06	5.50553e+06	123033	5.32634e+06	6.36817e+06	1.77749e+06	2.54726e+06	192296	2.3795e+06	202646	3.89671e+06	1.61862e+07	890508	77045.6	4.46276e+06	2.52836e+06	1.95965e+06
Texas	1.42482e+07	836419	4.13939e+06	1.04782e+07	4.65219e+07	5.22342e+06	1.7035e+06	576842	2.92611e+06	1.34926e+07	1.67213e+07	743155	1.93686e+06	1.45716e+07	9.98998e+06	3.55795e+06	5.59063e+06	1.0906e+07	1.01298e+07	904429	4.38522e+06	4.06054e+06	9.24018e+06	2.24823e+06	7.22009e+06	1.27296e+07	1.13954e+06	1.91263e+06	979177	499420	4.33511e+06	3.98968e+06	1.206e+07	1.40795e+07	400396	1.36838e+07	1.71263e+07	5.08377e+06	7.93707e+06	651715	6.75999e+06	620373	1.61862e+07	3.65549e+07	2.67902e+06	334021	1.09623e+07	7.22793e+06	4.55995e+06
Utah	662418	83774.1	519588	558394	4.58528e+06	917513	258337	56496.3	244645	821246	815803	103328	596306	1.25332e+06	827713	444833	509015	722061	409869	175633	378075	586231	1.0593e+06	357684	327434	949067	178460	231631	187522	98881.4	520959	736918	1.58352e+06	745649	63486.3	1.3132e+06	1.02898e+06	610653	963486	96242.3	346368	94246.6	890508	2.67902e+06	1.14787e+06	75601.4	726693	884161	378977
Vermont	62815	17672.9	51523.9	48121.9	777513	85753.4	200537	10662.9	48023.1	151155	77831.7	15915.8	44885.9	264505	115869	96347	81559.1	66900.4	181682	186489	66306.5	632462	389346	138729	36080.3	126897	41226.2	48537.9	18772.7	156563	144590	29681.4	686271	73415.2	17719.2	222439	115221	113968	197572	106379	36355.2	24079.1	77045.6	334021	75601.4	75056.2	95811.4	187462	37727.1
Virginia	3.17734e+06	224876	956676	2.47733e+06	1.15144e+07	1.29809e+06	561369	202788	1.12742e+06	3.50061e+06	3.99655e+06	212656	515141	4.23708e+06	3.08718e+06	1.06464e+06	1.57835e+06	3.98235e+06	1.82184e+06	270640	1.80631e+06	1.26398e+06	2.73239e+06	639284	1.55252e+06	3.63221e+06	327839	574662	257134	150262	1.53921e+06	781976	4.64267e+06	4.32731e+06	110641	5.03689e+06	4.21116e+06	1.39458e+06	2.78696e+06	206425	1.69937e+06	182598	4.46276e+06	1.09623e+07	726693	95811.4	2.77045e+06	2.03161e+06	2.44848e+06
Washington	1.80043e+06	192468	791267	1.54108e+06	9.94974e+06	1.25386e+06	688986	144971	663800	2.18114e+06	2.21854e+06	206972	549024	3.54818e+06	2.32844e+06	1.1646e+06	1.3542e+06	2.14499e+06	1.23209e+06	443194	1.07395e+06	1.64769e+06	2.77863e+06	1.08904e+06	912073	2.64137e+06	376898	604064	225941	258153	1.46127e+06	684825	4.77213e+06	2.07104e+06	199141	3.73606e+06	2.88601e+06	1.40011e+06	2.70737e+06	255520	939319	247335	2.52836e+06	7.22793e+06	884161	187462	2.03161e+06	1.07165e+06	1.13363e+06
West Virginia	1.16822e+06	117375	470636	1.04956e+06	5.58232e+06	674938	207139	119242	487794	1.40637e+06	1.44452e+06	99283.2	283276	2.04266e+06	1.79943e+06	656729	900860	2.41158e+06	645859	108889	998675	436669	1.4715e+06	334790	563495	1.828e+06	187496	331838	129887	54963.7	650442	349822	1.31083e+06	1.43383e+06	58412.3	3.96416e+06	2.00479e+06	778734	1.54571e+06	81574.9	620489	103632	1.95965e+06	4.55995e+06	378977	37727.1	2.44848e+06	1.13363e+06	1.71699e+06
Wisconsin	443919	68168.5	252036	375117	3.47862e+06	400661	374510	51089.3	241929	695509	558961	65408.6	186305	1.44829e+06	719349	464200	428985	538054	389527	235191	374440	914716	1.25509e+06	725513	230460	765954	165207	234449	77266.6	155947	688143	163431	2.62024e+06	517964	125571	1.2829e+06	733783	491129	1.15083e+06	143924	240612	126581	599810	1.97574e+06	298515	114549	567777	806807	309375
Wyoming	202272	21491.9	112956	170174	1.19696e+06	319913	57820.5	16117	65980.8	235298	246585	18436.5	70760	356858	261732	124822	151295	233652	129222	36912.1	110968	135723	275438	90576.8	98796.9	289378	40775.2	66029.8	31829.7	21799.9	130260	271002	348717	228771	16698.1	395138	320839	148769	273197	22959.4	100994	24809.9	280539	892503	168331	15490.5	219253	224117	123990
[truncated: 2 more columns]
