# Supplementary material for: Clustering of 770,000 genomes reveals post-colonial population structure of North America
Source: Nat Commun. 2017 Feb 7;8:14238. doi: 10.1038/ncomms14238 (PMC5309710; doi:10.1038/ncomms14238)
Supplement: Supplementary Dataset 2 — Detailed summary of clusters and stable subsets identified from [file ncomms14238-s3.xlsx]

## Sheet: Sheet1
clusters detected in IBD network									clusters detected in IBD subnetworks									stable subsets identified in spectral embedding
cluster label	DNA samples	pedigree nodes	average size of pedigree	Win	Wout	admixture proportions	in (out)		cluster label	DNA samples	pedigree nodes	average size of pedigree	Win	Wout	admixture proportions	in (out)		cluster label	DNA samples	pedigree nodes	average size of pedigree	Win	Wout	admixture proportions	in (out)	eigen- vectors	cluster level	false negatives	false positives	FP rate	decision rule	rotation (degrees)
Northern US and Utah	349561	9416070	26.9	0.000138	8.6e-05	NA	NA		Northeast and Utah	99315	4088040	41.2	0.000344	0.00011	West Europe > 0.75	80% (57%)		Utah	4519	283911	62.83	0.006236	0.000146	West Europe > 0.75	96% (61%)	35, 36†	3	10382	144	0.0308814	Y1 > 0 ⋀ Y2 < -0.004	0
									Pennsylvania	80754	2370273	29.4	0.000259	0.000105	West Europe > 0.75	71% (59%)		Amish	1067	42903	40.21	0.032613	0.000139	West Europe > 0.5	94% (74%)	13, 14†	3	11266	130	0.108605	Y1 > 0.001 ⋀ Y2 > 0.001	0
									Italians, Irish and Scottish	75859	1031944	13.6	0.000185	5.3e-05	Celtic + S. Europe > 0.25	82% (29%)		Irish	20747	222198	10.71	0.000712	6.5e-05	Celtic > 0.25	93% (21%)	35, 36†	2	55112	1083	0.0496106	Y2 > 0.0025	0
									Midwest immigrants	49779	671565	13.5	0.000189	3.3e-05	Scandinavia + Finnish/Northwest Russia + South + East Europe > 0.25	92% (29%)		Scandinavians	4189	97496	23.27	0.003735	5.3e-05	Scandinavia > 0.2	96% (14%)	7, 8†	3	7706	381	0.0833698	Y1 > 0.005 ⋀ Y2 < 0.02	0
																		Finnish	1687	29850	17.69	0.016789	5.9e-05	Finland & Northwest Russia > 0.2	97% (0.2%)	1, 2†	3	1679	64	0.0365505	Y1 > -0.005 ⋀ Y2 < -0.0075	0
									French Canadians and Acadians	35441	1134867	32	0.002398	8.6e-05	West + South Europe > 0.75	81% (71%)		French Canadians	9689	363916	37.56	0.006697	0.000122	West + South Europe > 0.75	88% (72%)	1, 2†	3	15585	527	0.0515857	Y1 < -0.0025 ⋀ Y2 < 0	0
																		Acadians	6615	204131	30.86	0.023401	0.000163	West + South Europe > 0.75	83% (72%)	1, 2†	3	2412	83	0.0123918	Y1 < -0.0025 ⋀ Y2 > 0	0
									Portuguese, incl. Azores and Madeira Islands	3468	32703	9.4	0.00247	2.9e-05	Iberian > 0.1	66% (12%)		NA	NA	NA	NA			NA	NA	NA	NA	NA	NA	NA	NA	NA
									Mennonites‡	2139	52216	24.4	0.015861	0.000127	West Europe > 0.75	70% (60%)		NA	NA	NA	NA			NA	NA	NA	NA	NA	NA	NA	NA	NA
Southern US	337909	10367273	30.7	0.000512	9e-05	NA	NA		Lower Midwest and Appalachians	108786	4131104	40	0.000793	0.000213	West Europe > 0.75	87% (56%)		Appalachians	2048	87725	42.83	0.030874	0.000649	West Europe > 0.75	99% (61%)	7, 8	2	106738	100	0.0465549	Y2 > 0.00071	0
									Upland South	93305	3341813	35.8	0.000917	0.000247	West Europe > 0.75	88% (56%)		NA	NA	NA	NA			NA	NA	NA	NA	NA	NA	NA	NA	NA
									Lower South	77581	2608314	33.6	0.001138	0.000231	West Europe > 0.75	88% (57%)		NA	NA	NA	NA			NA	NA	NA	NA	NA	NA	NA	NA	NA
									African Americans	57183	257155	4.5	0.000483	6e-05	West Africa > 0.5	85% (0.4%)		African Americans	44966	172087	3.83	0.000578	5.5e-05	West Africa > 0.5	95% (1.2%)	3, 4†	2	12217	952	0.0207326	Y1 > 0 ⋀ Y2 > 0.002	0
Mexico, Central and South America	32928	287299	8.7	0.005686	3.7e-05	Iberian > 0.1 Native Am. > 0.1	79% (9%) 90% (2%)		West, Northwest and Central Mexico	15396	96676	6.3	0.002241	4.3e-05	Iberian > 0.1 Native Am. > 0.1	80% (11%) 94% (4%)		West Mexico	1356	5924	4.37	0.041861	9.2e-05	Iberian > 0.1 Native Am. > 0.1	96% (4%) 93% (5%)	13, 14	2	14040	92	0.0635359	Y1 > -0.01 ⋀ Y2 > 0.01	0
									Northeast Mexico	7941	85301	10.7	0.036459	7.5e-05	Iberian > 0.1 Native Am. > 0.1	78% (11.5%) 89% (5%)		Northeast Mexico	6311	61391	9.73	0.053948	8.1e-05	Iberian > 0.1 Native Am. > 0.1	86% (12%) 93% (5%)	3, 4	2	1630	112	0.0174373	Y1 > 0.004 ⋀ Y2 < 0.002	47
									New Mexicans	6847	93273	13.6	0.058216	9.6e-05	Iberian > 0.1 Native Am. > 0.1	74% (12%) 84% (5%)		New Mexicans	5291	65236	12.33	0.089789	0.000112	Iberian > 0.1 Native Am. > 0.1	83% (12%) 93% (5%)	3, 4	2	1556	67	0.0125047	Y1 < 0.004 ⋀ Y2 > 0.005	40
									Central Americans and Colombians	2675	11836	4.4	0.004774	8e-06	Iberian > 0.1 Native Am. > 0.1	83% (12%) 94% (5%)		Central Americans	1407	6971	4.95	0.007116	9e-06	Iberian > 0.1 Native Am. > 0.1	81% (12%) 98% (5%)	9, 10	2	1268	193	0.120625	Y1 > 0.008	-2
																		Colombians	710	3261	4.59	0.035079	1.1e-05	Iberian > 0.1 Native Am. > 0.1	96% (12%) 91% (5%)	5, 6	2	1965	51	0.0670171	Y1 > 0.005	0
European Jewish	32708	350882	10.7	0.030498	6e-05	Jewish > 0.1	86% (0.1%)		European Jewish A‡	14107	167168	11.9	0.022084	0.000732	Jewish > 0.1	82% (2%)		European Jewish	26547	261655	9.86	0.045292	7.5e-05	Jewish > 0.1	99% (0.4%)	1, 2	1	6161	13	0.000489458	Y1 < 0.001 ⋀ Y2 < -0.001	10
									European Jewish B‡	11398	117814	10.3	0.039571	0.000908	Jewish > 0.1	91% (2.5%)
									European Jewish C‡	2346	20721	8.8	0.066157	0.001513	Jewish > 0.1	91% (3.5%)
Caribbeans	11807	83035	7	0.039254	3e-05	Iberian > 0.1 West Africa > 0.1 Native Am. > 0.1	84% (11%) 42% (9%) 43% (5%)		Puerto Rico, East	3477	28561	8.2	0.063846	0.000403	Iberian > 0.1 West Africa > 0.1 Native Am. > 0.1	81% (12%) 51% (9%) 50% (5%)		Caribbeans	9315	73274	7.87	0.062207	3.8e-05	Iberian > 0.1 West Africa > 0.1 Native Am. > 0.1	84% (11%) 48% (9%) 51% (5%)	1, 2	1	2492	60	0.0064	Y1 > 0.001 ⋀ Y2 > -0.0005	8
									Puerto Rico, Northwest	3369	25325	7.5	0.117066	0.000473	Iberian > 0.1 West Africa > 0.1 Native Am. > 0.1	83% (12%) 44% (9%) 59% (5%)
									Puerto Rico, Southwest	2069	19918	9.6	0.089496	0.000567	Iberian > 0.1 West Africa > 0.1 Native Am. > 0.1	81% (12%) 36% (9%) 48% (5%)
									Cubans and Dominicans	2845	9199	3.2	0.004038	1.4e-05	Iberian > 0.1 West Africa > 0.1	91% (12%) 35% (9%)		Dominicans*	779	1698	2.18	0.035325	2.6e-05	Iberian > 0.1 West Africa > 0.1 Native Am. > 0.1	89% (12%) 90% (9%)	7, 8	2	2066	48	0.0580411	Y1 > 0.005 ⋀ Y2 > -0.0025	-1
Polynesians and East Asians**	3845	16190	4.2	0.009649	2.2e-05	Polynesia > 0.2 Asia East > 0.2	51% (0.03%) 67% (0.8%)		NA	NA	NA	NA			NA	NA		Hawaiians	583	4715	8.09	0.281754	9.1e-05	Polynesia > 0.2 Asia East > 0.2	94% (0.1%) 35% (0.7%)	5, 6	1	340	52	0.0818898	Y2 > 0.02	0
