# Supplementary material for: Clustering of 770,000 genomes reveals post-colonial population structure of North America
Source: Nat Commun. 2017 Feb 7;8:14238. doi: 10.1038/ncomms14238 (PMC5309710; doi:10.1038/ncomms14238)
Supplement: Supplementary Dataset 3 — Validation of admixture estimates in HGDP and 1000 Genomes samples. The 26 columns labeled "Africa Southern Bantu" through "Finland and Northwest Russia" summarize estimated admixture proportions for each of the 26 defined ancestral populations based on the global ancestry reference panel; specifically, each entry gives the median admixture proportion, with 5th and 95th percentiles in square brackets, among all genotype samples assigned a given population label. Entries are highlighted in bold whenever the median admixture proportion is greater than 10%. The "number of samples" column gives the number of genotype samples assigned a given population label. This table includes admixture estimates for 1,043 HGDP genotype samples2 (of which 855 are also included in the global ancestry reference panel) and 1,816 "unrelated" samples genotyped on the Illumina OMNI 2.5M genotyping chip platform as part of Phase 3 of the 1000 Genomes Project3. (By "unrelated," we mean one sample is selected from each duo, and both parents are selected from trios.) To estimate admixture proportions in the 855 samples that are also included in the ancestry reference panel, we run 20-fold cross-validation; that is, we estimate admixture proportions by running ADMIXTURE separately on 20 different data sets, in which approximately 5% of the HGDP and 1000 Genomes samples are included in each of the 20 in this analysis have substantial contributions (>25%) from the Polynesia, Mali and European. The 1000 Genomes labels are abbreviations for the following populations: ACB = African Caribbean in Barbados; ASW = People with African Ancestry in Southwest USA; CDX = Chinese Dai in Xishuangbanna, China; CEU = Utah residents (CEPH) with Northern and Western European ancestry; CHB = Han Chinese in Beijing, China; CHD = Han Chinese from Denver, Colorado; CHS = Southern Han Chinese; CLM = Colombians in Medellin, Colombia; FIN = Finnish in Finland; GIH = Gujarati Indians in Houston, TX, USA; GBR = British in E [file ncomms14238-s4.xlsx]

## Sheet: 1KG+HGDP.ev2.summary.txt
	label	number of samples	Africa Southern Bantu	Africa North	Africa South-Central Hunter-Gatherers	Native American	Great Britain	Asia Central	Asia East	Asia South	Benin/Togo	Cameroon/ Congo	Caucasus	Ireland (Celtic)	Europe East	Iberian Peninisula	European Jewish	Scandinavia	Europe South (incl. Italy, Greece)	Europe West (incl. France, Germany)	Ivory Coast/ Ghana	Mali	Melanesia	Near East	Nigeria	Polynesia	Senegal	Finland and Northwest Russia
1000 Genomes	ACB	79	0.00 [0.00,0.11]	0.00 [0.00,0.02]	0.00 [0.00,0.03]	0.00 [0.00,0.01]	0.00 [0.00,0.15]	0.00 [0.00,0.01]	0.00 [0.00,0.01]	0.00 [0.00,0.01]	0.25 [0.03,0.55]	0.07 [0.00,0.28]	0.00 [0.00,0.02]	0.00 [0.00,0.09]	0.00 [0.00,0.02]	0.00 [0.00,0.05]	0.00 [0.00,0.01]	0.00 [0.00,0.05]	0.00 [0.00,0.02]	0.00 [0.00,0.12]	0.32 [0.03,0.51]	0.00 [0.00,0.15]	0.00 [0.00,0.00]	0.00 [0.00,0.00]	0.13 [0.00,0.37]	0.00 [0.00,0.01]	0.01 [0.00,0.08]	0.00 [0.00,0.01]
	ASW	66	0.02 [0.00,0.11]	0.00 [0.00,0.02]	0.01 [0.00,0.03]	0.00 [0.00,0.36]	0.00 [0.00,0.17]	0.00 [0.00,0.02]	0.00 [0.00,0.02]	0.00 [0.00,0.02]	0.05 [0.00,0.24]	0.18 [0.02,0.35]	0.00 [0.00,0.03]	0.03 [0.00,0.15]	0.00 [0.00,0.04]	0.00 [0.00,0.07]	0.00 [0.00,0.02]	0.00 [0.00,0.13]	0.00 [0.00,0.04]	0.00 [0.00,0.22]	0.19 [0.00,0.38]	0.00 [0.00,0.22]	0.00 [0.00,0.01]	0.00 [0.00,0.00]	0.12 [0.00,0.44]	0.00 [0.00,0.01]	0.06 [0.00,0.14]	0.00 [0.00,0.03]
	CDX	98	0.00 [0.00,0.00]	0.00 [0.00,0.00]	0.00 [0.00,0.00]	0.00 [0.00,0.00]	0.00 [0.00,0.00]	0.00 [0.00,0.00]	0.82 [0.80,0.83]	0.00 [0.00,0.01]	0.00 [0.00,0.00]	0.00 [0.00,0.00]	0.00 [0.00,0.00]	0.00 [0.00,0.00]	0.00 [0.00,0.00]	0.00 [0.00,0.00]	0.00 [0.00,0.00]	0.00 [0.00,0.00]	0.00 [0.00,0.00]	0.00 [0.00,0.00]	0.00 [0.00,0.00]	0.00 [0.00,0.00]	0.00 [0.00,0.00]	0.00 [0.00,0.00]	0.00 [0.00,0.00]	0.18 [0.16,0.19]	0.00 [0.00,0.00]	0.00 [0.00,0.00]
	CEU	122	0.00 [0.00,0.00]	0.00 [0.00,0.01]	0.00 [0.00,0.00]	0.00 [0.00,0.01]	0.35 [0.00,0.83]	0.00 [0.00,0.00]	0.00 [0.00,0.00]	0.00 [0.00,0.00]	0.00 [0.00,0.00]	0.00 [0.00,0.00]	0.00 [0.00,0.04]	0.12 [0.00,0.40]	0.00 [0.00,0.11]	0.00 [0.00,0.10]	0.00 [0.00,0.03]	0.15 [0.00,0.54]	0.00 [0.00,0.12]	0.21 [0.00,0.75]	0.00 [0.00,0.00]	0.00 [0.00,0.00]	0.00 [0.00,0.01]	0.00 [0.00,0.01]	0.00 [0.00,0.00]	0.00 [0.00,0.00]	0.00 [0.00,0.00]	0.00 [0.00,0.05]
	CHB	108	0.00 [0.00,0.00]	0.00 [0.00,0.00]	0.00 [0.00,0.00]	0.00 [0.00,0.01]	0.00 [0.00,0.00]	0.02 [0.00,0.07]	0.92 [0.89,0.95]	0.00 [0.00,0.00]	0.00 [0.00,0.00]	0.00 [0.00,0.00]	0.00 [0.00,0.00]	0.00 [0.00,0.00]	0.00 [0.00,0.00]	0.00 [0.00,0.00]	0.00 [0.00,0.00]	0.00 [0.00,0.00]	0.00 [0.00,0.00]	0.00 [0.00,0.00]	0.00 [0.00,0.00]	0.00 [0.00,0.00]	0.00 [0.00,0.00]	0.00 [0.00,0.00]	0.00 [0.00,0.00]	0.04 [0.01,0.10]	0.00 [0.00,0.00]	0.00 [0.00,0.00]
	CHD	1	0.00 [0.00,0.00]	0.00 [0.00,0.00]	0.00 [0.00,0.00]	0.00 [0.00,0.00]	0.00 [0.00,0.00]	0.00 [0.00,0.00]	0.90 [0.90,0.90]	0.00 [0.00,0.00]	0.00 [0.00,0.00]	0.00 [0.00,0.00]	0.00 [0.00,0.00]	0.00 [0.00,0.00]	0.00 [0.00,0.00]	0.00 [0.00,0.00]	0.00 [0.00,0.00]	0.00 [0.00,0.00]	0.00 [0.00,0.00]	0.00 [0.00,0.00]	0.00 [0.00,0.00]	0.00 [0.00,0.00]	0.00 [0.00,0.00]	0.00 [0.00,0.00]	0.00 [0.00,0.00]	0.10 [0.10,0.10]	0.00 [0.00,0.00]	0.00 [0.00,0.00]
	CHS	101	0.00 [0.00,0.00]	0.00 [0.00,0.00]	0.00 [0.00,0.00]	0.00 [0.00,0.00]	0.00 [0.00,0.00]	0.00 [0.00,0.00]	0.90 [0.87,0.92]	0.00 [0.00,0.00]	0.00 [0.00,0.00]	0.00 [0.00,0.00]	0.00 [0.00,0.00]	0.00 [0.00,0.00]	0.00 [0.00,0.00]	0.00 [0.00,0.00]	0.00 [0.00,0.00]	0.00 [0.00,0.00]	0.00 [0.00,0.00]	0.00 [0.00,0.00]	0.00 [0.00,0.00]	0.00 [0.00,0.00]	0.00 [0.00,0.00]	0.00 [0.00,0.00]	0.00 [0.00,0.00]	0.09 [0.08,0.13]	0.00 [0.00,0.00]	0.00 [0.00,0.00]
	CLM	70	0.00 [0.00,0.04]	0.02 [0.00,0.04]	0.00 [0.00,0.01]	0.28 [0.12,0.41]	0.00 [0.00,0.14]	0.00 [0.00,0.02]	0.00 [0.00,0.01]	0.00 [0.00,0.01]	0.00 [0.00,0.08]	0.00 [0.00,0.10]	0.00 [0.00,0.02]	0.00 [0.00,0.08]	0.00 [0.00,0.04]	0.34 [0.17,0.58]	0.01 [0.00,0.05]	0.00 [0.00,0.05]	0.14 [0.00,0.33]	0.00 [0.00,0.14]	0.00 [0.00,0.05]	0.00 [0.00,0.05]	0.00 [0.00,0.01]	0.00 [0.00,0.08]	0.00 [0.00,0.03]	0.00 [0.00,0.01]	0.00 [0.00,0.05]	0.00 [0.00,0.03]
	FIN	100	0.00 [0.00,0.00]	0.00 [0.00,0.00]	0.00 [0.00,0.00]	0.00 [0.00,0.01]	0.00 [0.00,0.13]	0.00 [0.00,0.01]	0.00 [0.00,0.01]	0.00 [0.00,0.00]	0.00 [0.00,0.00]	0.00 [0.00,0.00]	0.00 [0.00,0.00]	0.00 [0.00,0.01]	0.00 [0.00,0.13]	0.00 [0.00,0.00]	0.00 [0.00,0.00]	0.00 [0.00,0.25]	0.00 [0.00,0.00]	0.00 [0.00,0.02]	0.00 [0.00,0.00]	0.00 [0.00,0.00]	0.00 [0.00,0.00]	0.00 [0.00,0.00]	0.00 [0.00,0.00]	0.00 [0.00,0.00]	0.00 [0.00,0.00]	0.98 [0.63,1.00]
	GBR	101	0.00 [0.00,0.00]	0.00 [0.00,0.00]	0.00 [0.00,0.00]	0.00 [0.00,0.01]	0.36 [0.00,0.89]	0.00 [0.00,0.00]	0.00 [0.00,0.00]	0.00 [0.00,0.01]	0.00 [0.00,0.00]	0.00 [0.00,0.00]	0.00 [0.00,0.02]	0.26 [0.00,0.59]	0.00 [0.00,0.05]	0.00 [0.00,0.10]	0.00 [0.00,0.02]	0.06 [0.00,0.37]	0.00 [0.00,0.07]	0.12 [0.00,0.63]	0.00 [0.00,0.00]	0.00 [0.00,0.00]	0.00 [0.00,0.00]	0.00 [0.00,0.00]	0.00 [0.00,0.00]	0.00 [0.00,0.00]	0.00 [0.00,0.00]	0.00 [0.00,0.03]
	GIH	110	0.00 [0.00,0.00]	0.00 [0.00,0.00]	0.00 [0.00,0.00]	0.00 [0.00,0.01]	0.00 [0.00,0.00]	0.00 [0.00,0.02]	0.07 [0.01,0.09]	0.89 [0.87,0.93]	0.00 [0.00,0.00]	0.00 [0.00,0.00]	0.00 [0.00,0.00]	0.00 [0.00,0.00]	0.00 [0.00,0.00]	0.00 [0.00,0.00]	0.00 [0.00,0.00]	0.00 [0.00,0.00]	0.00 [0.00,0.00]	0.00 [0.00,0.00]	0.00 [0.00,0.00]	0.00 [0.00,0.00]	0.04 [0.02,0.05]	0.00 [0.00,0.00]	0.00 [0.00,0.00]	0.01 [0.00,0.02]	0.00 [0.00,0.00]	0.00 [0.00,0.00]
	IBS	100	0.00 [0.00,0.01]	0.01 [0.00,0.06]	0.00 [0.00,0.00]	0.00 [0.00,0.00]	0.02 [0.00,0.30]	0.00 [0.00,0.00]	0.00 [0.00,0.00]	0.00 [0.00,0.00]	0.00 [0.00,0.00]	0.00 [0.00,0.00]	0.00 [0.00,0.01]	0.01 [0.00,0.16]	0.00 [0.00,0.04]	0.56 [0.28,0.98]	0.00 [0.00,0.05]	0.00 [0.00,0.07]	0.22 [0.00,0.42]	0.00 [0.00,0.16]	0.00 [0.00,0.00]	0.00 [0.00,0.00]	0.00 [0.00,0.00]	0.00 [0.00,0.05]	0.00 [0.00,0.00]	0.00 [0.00,0.00]	0.00 [0.00,0.00]	0.00 [0.00,0.03]
	JPT	105	0.00 [0.00,0.00]	0.00 [0.00,0.00]	0.00 [0.00,0.00]	0.00 [0.00,0.00]	0.00 [0.00,0.00]	0.00 [0.00,0.00]	1.00 [1.00,1.00]	0.00 [0.00,0.00]	0.00 [0.00,0.00]	0.00 [0.00,0.00]	0.00 [0.00,0.00]	0.00 [0.00,0.00]	0.00 [0.00,0.00]	0.00 [0.00,0.00]	0.00 [0.00,0.00]	0.00 [0.00,0.00]	0.00 [0.00,0.00]	0.00 [0.00,0.00]	0.00 [0.00,0.00]	0.00 [0.00,0.00]	0.00 [0.00,0.00]	0.00 [0.00,0.00]	0.00 [0.00,0.00]	0.00 [0.00,0.00]	0.00 [0.00,0.00]	0.00 [0.00,0.00]
	KHV	100	0.00 [0.00,0.00]	0.00 [0.00,0.00]	0.00 [0.00,0.00]	0.00 [0.00,0.00]	0.00 [0.00,0.00]	0.00 [0.00,0.04]	0.81 [0.78,0.84]	0.02 [0.00,0.04]	0.00 [0.00,0.00]	0.00 [0.00,0.00]	0.00 [0.00,0.00]	0.00 [0.00,0.00]	0.00 [0.00,0.00]	0.00 [0.00,0.00]	0.00 [0.00,0.00]	0.00 [0.00,0.00]	0.00 [0.00,0.00]	0.00 [0.00,0.00]	0.00 [0.00,0.00]	0.00 [0.00,0.00]	0.00 [0.00,0.00]	0.00 [0.00,0.00]	0.00 [0.00,0.00]	0.16 [0.14,0.18]	0.00 [0.00,0.00]	0.00 [0.00,0.00]
	LWK	110	1.00 [0.99,1.00]	0.00 [0.00,0.00]	0.00 [0.00,0.00]	0.00 [0.00,0.00]	0.00 [0.00,0.00]	0.00 [0.00,0.00]	0.00 [0.00,0.00]	0.00 [0.00,0.00]	0.00 [0.00,0.00]	0.00 [0.00,0.00]	0.00 [0.00,0.00]	0.00 [0.00,0.00]	0.00 [0.00,0.00]	0.00 [0.00,0.00]	0.00 [0.00,0.00]	0.00 [0.00,0.00]	0.00 [0.00,0.00]	0.00 [0.00,0.00]	0.00 [0.00,0.00]	0.00 [0.00,0.00]	0.00 [0.00,0.00]	0.00 [0.00,0.00]	0.00 [0.00,0.00]	0.00 [0.00,0.00]	0.00 [0.00,0.00]	0.00 [0.00,0.00]
	MXL	68	0.00 [0.00,0.02]	0.01 [0.00,0.04]	0.00 [0.00,0.01]	0.49 [0.24,0.89]	0.00 [0.00,0.12]	0.00 [0.00,0.04]	0.00 [0.00,0.02]	0.00 [0.00,0.02]	0.00 [0.00,0.02]	0.00 [0.00,0.03]	0.00 [0.00,0.05]	0.00 [0.00,0.09]	0.00 [0.00,0.04]	0.18 [0.01,0.48]	0.00 [0.00,0.06]	0.00 [0.00,0.04]	0.11 [0.00,0.27]	0.00 [0.00,0.08]	0.00 [0.00,0.02]	0.00 [0.00,0.04]	0.00 [0.00,0.01]	0.00 [0.00,0.07]	0.00 [0.00,0.02]	0.00 [0.00,0.01]	0.00 [0.00,0.03]	0.00 [0.00,0.04]
	PEL	70	0.00 [0.00,0.02]	0.00 [0.00,0.02]	0.00 [0.00,0.01]	0.82 [0.58,1.00]	0.00 [0.00,0.05]	0.00 [0.00,0.00]	0.00 [0.00,0.01]	0.00 [0.00,0.00]	0.00 [0.00,0.03]	0.00 [0.00,0.00]	0.00 [0.00,0.02]	0.00 [0.00,0.04]	0.00 [0.00,0.01]	0.04 [0.00,0.28]	0.00 [0.00,0.03]	0.00 [0.00,0.02]	0.02 [0.00,0.12]	0.00 [0.00,0.04]	0.00 [0.00,0.00]	0.00 [0.00,0.02]	0.00 [0.00,0.00]	0.00 [0.00,0.03]	0.00 [0.00,0.00]	0.00 [0.00,0.00]	0.00 [0.00,0.00]	0.00 [0.00,0.02]
	PUR	70	0.00 [0.00,0.05]	0.03 [0.00,0.07]	0.00 [0.00,0.02]	0.14 [0.06,0.21]	0.00 [0.00,0.16]	0.00 [0.00,0.02]	0.00 [0.00,0.01]	0.00 [0.00,0.00]	0.00 [0.00,0.08]	0.00 [0.00,0.06]	0.00 [0.00,0.04]	0.03 [0.00,0.16]	0.00 [0.00,0.05]	0.33 [0.15,0.44]	0.01 [0.00,0.05]	0.00 [0.00,0.04]	0.20 [0.01,0.36]	0.00 [0.00,0.17]	0.00 [0.00,0.07]	0.00 [0.00,0.09]	0.00 [0.00,0.01]	0.00 [0.00,0.08]	0.00 [0.00,0.10]	0.00 [0.00,0.01]	0.01 [0.00,0.07]	0.00 [0.00,0.04]
	TSI	112	0.00 [0.00,0.00]	0.00 [0.00,0.00]	0.00 [0.00,0.00]	0.00 [0.00,0.00]	0.00 [0.00,0.23]	0.00 [0.00,0.00]	0.00 [0.00,0.00]	0.00 [0.00,0.01]	0.00 [0.00,0.00]	0.00 [0.00,0.00]	0.02 [0.00,0.09]	0.00 [0.00,0.14]	0.00 [0.00,0.05]	0.00 [0.00,0.14]	0.00 [0.00,0.05]	0.00 [0.00,0.08]	0.75 [0.61,0.85]	0.00 [0.00,0.22]	0.00 [0.00,0.00]	0.00 [0.00,0.00]	0.00 [0.00,0.00]	0.00 [0.00,0.03]	0.00 [0.00,0.00]	0.00 [0.00,0.00]	0.00 [0.00,0.00]	0.00 [0.00,0.02]
	YRI	125	0.00 [0.00,0.00]	0.00 [0.00,0.00]	0.00 [0.00,0.00]	0.00 [0.00,0.00]	0.00 [0.00,0.00]	0.00 [0.00,0.00]	0.00 [0.00,0.00]	0.00 [0.00,0.00]	0.43 [0.11,0.68]	0.00 [0.00,0.14]	0.00 [0.00,0.00]	0.00 [0.00,0.00]	0.00 [0.00,0.00]	0.00 [0.00,0.00]	0.00 [0.00,0.00]	0.00 [0.00,0.00]	0.00 [0.00,0.00]	0.00 [0.00,0.00]	0.00 [0.00,0.25]	0.00 [0.00,0.17]	0.00 [0.00,0.00]	0.00 [0.00,0.00]	0.44 [0.15,0.64]	0.00 [0.00,0.00]	0.00 [0.00,0.02]	0.00 [0.00,0.00]
Human Genome Diversity Panel	Adygei	17	0.00 [0.00,0.00]	0.00 [0.00,0.00]	0.00 [0.00,0.00]	0.00 [0.00,0.01]	0.00 [0.00,0.05]	0.00 [0.00,0.03]	0.00 [0.00,0.03]	0.00 [0.00,0.00]	0.00 [0.00,0.00]	0.00 [0.00,0.00]	0.88 [0.59,0.93]	0.00 [0.00,0.07]	0.05 [0.00,0.26]	0.00 [0.00,0.00]	0.00 [0.00,0.00]	0.00 [0.00,0.08]	0.00 [0.00,0.00]	0.00 [0.00,0.01]	0.00 [0.00,0.00]	0.00 [0.00,0.00]	0.00 [0.00,0.00]	0.00 [0.00,0.00]	0.00 [0.00,0.00]	0.00 [0.00,0.00]	0.00 [0.00,0.00]	0.00 [0.00,0.05]
	Balochi	25	0.00 [0.00,0.08]	0.00 [0.00,0.00]	0.00 [0.00,0.00]	0.00 [0.00,0.00]	0.00 [0.00,0.00]	0.00 [0.00,0.00]	0.00 [0.00,0.01]	0.82 [0.65,0.94]	0.00 [0.00,0.00]	0.00 [0.00,0.00]	0.14 [0.01,0.25]	0.00 [0.00,0.00]	0.00 [0.00,0.00]	0.00 [0.00,0.00]	0.00 [0.00,0.00]	0.00 [0.00,0.00]	0.00 [0.00,0.02]	0.00 [0.00,0.00]	0.00 [0.00,0.01]	0.00 [0.00,0.00]	0.00 [0.00,0.00]	0.02 [0.00,0.09]	0.00 [0.00,0.01]	0.00 [0.00,0.00]	0.00 [0.00,0.00]	0.00 [0.00,0.00]
	BantuKenya	12	0.99 [0.79,1.00]	0.00 [0.00,0.03]	0.00 [0.00,0.00]	0.00 [0.00,0.00]	0.00 [0.00,0.00]	0.00 [0.00,0.00]	0.00 [0.00,0.00]	0.00 [0.00,0.00]	0.00 [0.00,0.00]	0.00 [0.00,0.09]	0.00 [0.00,0.00]	0.00 [0.00,0.00]	0.00 [0.00,0.00]	0.00 [0.00,0.00]	0.00 [0.00,0.00]	0.00 [0.00,0.00]	0.00 [0.00,0.00]	0.00 [0.00,0.00]	0.00 [0.00,0.00]	0.00 [0.00,0.00]	0.00 [0.00,0.00]	0.00 [0.00,0.06]	0.00 [0.00,0.21]	0.00 [0.00,0.00]	0.00 [0.00,0.00]	0.00 [0.00,0.00]
	BantuSouthAfrica	8	0.52 [0.22,0.67]	0.00 [0.00,0.00]	0.13 [0.03,0.27]	0.00 [0.00,0.00]	0.00 [0.00,0.00]	0.00 [0.00,0.00]	0.00 [0.00,0.00]	0.00 [0.00,0.00]	0.00 [0.00,0.00]	0.33 [0.06,0.73]	0.00 [0.00,0.00]	0.00 [0.00,0.00]	0.00 [0.00,0.00]	0.00 [0.00,0.00]	0.00 [0.00,0.00]	0.00 [0.00,0.00]	0.00 [0.00,0.00]	0.00 [0.00,0.00]	0.00 [0.00,0.04]	0.00 [0.00,0.03]	0.00 [0.00,0.00]	0.00 [0.00,0.00]	0.00 [0.00,0.00]	0.00 [0.00,0.00]	0.00 [0.00,0.00]	0.00 [0.00,0.00]
	Basque	24	0.00 [0.00,0.00]	0.00 [0.00,0.00]	0.00 [0.00,0.00]	0.00 [0.00,0.00]	0.00 [0.00,0.00]	0.00 [0.00,0.00]	0.00 [0.00,0.00]	0.00 [0.00,0.00]	0.00 [0.00,0.00]	0.00 [0.00,0.00]	0.00 [0.00,0.00]	0.00 [0.00,0.00]	0.00 [0.00,0.00]	1.00 [1.00,1.00]	0.00 [0.00,0.00]	0.00 [0.00,0.00]	0.00 [0.00,0.00]	0.00 [0.00,0.00]	0.00 [0.00,0.00]	0.00 [0.00,0.00]	0.00 [0.00,0.00]	0.00 [0.00,0.00]	0.00 [0.00,0.00]	0.00 [0.00,0.00]	0.00 [0.00,0.00]	0.00 [0.00,0.00]
	Bedouin	48	0.00 [0.00,0.07]	0.00 [0.00,0.08]	0.00 [0.00,0.01]	0.00 [0.00,0.00]	0.00 [0.00,0.00]	0.00 [0.00,0.01]	0.00 [0.00,0.00]	0.00 [0.00,0.01]	0.00 [0.00,0.00]	0.00 [0.00,0.00]	0.00 [0.00,0.06]	0.00 [0.00,0.00]	0.00 [0.00,0.00]	0.00 [0.00,0.00]	0.00 [0.00,0.05]	0.00 [0.00,0.00]	0.00 [0.00,0.06]	0.00 [0.00,0.00]	0.00 [0.00,0.00]	0.00 [0.00,0.02]	0.00 [0.00,0.01]	0.97 [0.67,1.00]	0.00 [0.00,0.03]	0.00 [0.00,0.00]	0.00 [0.00,0.03]	0.00 [0.00,0.00]
	BiakaPygmy	32	0.00 [0.00,0.00]	0.00 [0.00,0.00]	0.88 [0.83,1.00]	0.00 [0.00,0.00]	0.00 [0.00,0.00]	0.00 [0.00,0.00]	0.00 [0.00,0.00]	0.00 [0.00,0.00]	0.00 [0.00,0.05]	0.07 [0.00,0.15]	0.00 [0.00,0.00]	0.00 [0.00,0.00]	0.00 [0.00,0.00]	0.00 [0.00,0.00]	0.00 [0.00,0.00]	0.00 [0.00,0.00]	0.00 [0.00,0.00]	0.00 [0.00,0.00]	0.00 [0.00,0.03]	0.00 [0.00,0.10]	0.00 [0.00,0.00]	0.00 [0.00,0.00]	0.00 [0.00,0.05]	0.00 [0.00,0.00]	0.00 [0.00,0.01]	0.00 [0.00,0.00]
	Brahui	25	0.00 [0.00,0.10]	0.00 [0.00,0.00]	0.00 [0.00,0.01]	0.00 [0.00,0.00]	0.00 [0.00,0.00]	0.00 [0.00,0.00]	0.00 [0.00,0.00]	0.87 [0.68,0.93]	0.00 [0.00,0.00]	0.00 [0.00,0.00]	0.08 [0.00,0.19]	0.00 [0.00,0.00]	0.00 [0.00,0.00]	0.00 [0.00,0.00]	0.00 [0.00,0.01]	0.00 [0.00,0.00]	0.00 [0.00,0.00]	0.00 [0.00,0.00]	0.00 [0.00,0.00]	0.00 [0.00,0.01]	0.00 [0.00,0.00]	0.06 [0.00,0.09]	0.00 [0.00,0.00]	0.00 [0.00,0.00]	0.00 [0.00,0.01]	0.00 [0.00,0.00]
	Burusho	25	0.00 [0.00,0.00]	0.00 [0.00,0.00]	0.00 [0.00,0.00]	0.01 [0.00,0.02]	0.00 [0.00,0.00]	0.11 [0.00,0.21]	0.04 [0.00,0.09]	0.83 [0.76,0.87]	0.00 [0.00,0.00]	0.00 [0.00,0.00]	0.00 [0.00,0.00]	0.00 [0.00,0.01]	0.00 [0.00,0.00]	0.00 [0.00,0.00]	0.00 [0.00,0.00]	0.00 [0.00,0.00]	0.00 [0.00,0.00]	0.00 [0.00,0.00]	0.00 [0.00,0.00]	0.00 [0.00,0.00]	0.00 [0.00,0.01]	0.00 [0.00,0.00]	0.00 [0.00,0.00]	0.00 [0.00,0.02]	0.00 [0.00,0.00]	0.00 [0.00,0.03]
	Cambodian	11	0.00 [0.00,0.00]	0.00 [0.00,0.00]	0.00 [0.00,0.01]	0.00 [0.00,0.00]	0.00 [0.00,0.00]	0.00 [0.00,0.03]	0.67 [0.63,0.78]	0.14 [0.04,0.17]	0.00 [0.00,0.00]	0.00 [0.00,0.00]	0.00 [0.00,0.00]	0.00 [0.00,0.00]	0.00 [0.00,0.00]	0.00 [0.00,0.00]	0.00 [0.00,0.00]	0.00 [0.00,0.00]	0.00 [0.00,0.00]	0.00 [0.00,0.00]	0.00 [0.00,0.01]	0.00 [0.00,0.00]	0.00 [0.00,0.02]	0.00 [0.00,0.00]	0.00 [0.00,0.00]	0.17 [0.14,0.20]	0.00 [0.00,0.00]	0.00 [0.00,0.00]
	Colombian	13	0.00 [0.00,0.00]	0.00 [0.00,0.00]	0.00 [0.00,0.00]	1.00 [0.96,1.00]	0.00 [0.00,0.00]	0.00 [0.00,0.00]	0.00 [0.00,0.00]	0.00 [0.00,0.00]	0.00 [0.00,0.01]	0.00 [0.00,0.00]	0.00 [0.00,0.00]	0.00 [0.00,0.00]	0.00 [0.00,0.00]	0.00 [0.00,0.00]	0.00 [0.00,0.00]	0.00 [0.00,0.00]	0.00 [0.00,0.01]	0.00 [0.00,0.00]	0.00 [0.00,0.01]	0.00 [0.00,0.01]	0.00 [0.00,0.00]	0.00 [0.00,0.00]	0.00 [0.00,0.00]	0.00 [0.00,0.00]	0.00 [0.00,0.00]	0.00 [0.00,0.00]
	Dai	10	0.00 [0.00,0.00]	0.00 [0.00,0.00]	0.00 [0.00,0.00]	0.00 [0.00,0.00]	0.00 [0.00,0.00]	0.00 [0.00,0.00]	0.81 [0.80,0.82]	0.00 [0.00,0.01]	0.00 [0.00,0.00]	0.00 [0.00,0.00]	0.00 [0.00,0.00]	0.00 [0.00,0.00]	0.00 [0.00,0.00]	0.00 [0.00,0.00]	0.00 [0.00,0.00]	0.00 [0.00,0.00]	0.00 [0.00,0.00]	0.00 [0.00,0.00]	0.00 [0.00,0.00]	0.00 [0.00,0.00]	0.00 [0.00,0.00]	0.00 [0.00,0.00]	0.00 [0.00,0.00]	0.18 [0.18,0.19]	0.00 [0.00,0.00]	0.00 [0.00,0.00]
	Daur	9	0.00 [0.00,0.00]	0.00 [0.00,0.00]	0.00 [0.00,0.00]	0.02 [0.01,0.03]	0.00 [0.00,0.00]	0.15 [0.14,0.20]	0.82 [0.79,0.85]	0.00 [0.00,0.00]	0.00 [0.00,0.00]	0.00 [0.00,0.00]	0.00 [0.00,0.00]	0.00 [0.00,0.00]	0.00 [0.00,0.00]	0.00 [0.00,0.00]	0.00 [0.00,0.00]	0.00 [0.00,0.00]	0.00 [0.00,0.00]	0.00 [0.00,0.00]	0.00 [0.00,0.00]	0.00 [0.00,0.00]	0.00 [0.00,0.00]	0.00 [0.00,0.00]	0.00 [0.00,0.00]	0.00 [0.00,0.00]	0.00 [0.00,0.00]	0.00 [0.00,0.00]
	Druze	47	0.00 [0.00,0.00]	0.00 [0.00,0.00]	0.00 [0.00,0.00]	0.00 [0.00,0.00]	0.00 [0.00,0.02]	0.00 [0.00,0.00]	0.00 [0.00,0.00]	0.00 [0.00,0.00]	0.00 [0.00,0.00]	0.00 [0.00,0.00]	0.12 [0.00,0.23]	0.00 [0.00,0.03]	0.00 [0.00,0.00]	0.00 [0.00,0.00]	0.00 [0.00,0.05]	0.00 [0.00,0.01]	0.10 [0.00,0.24]	0.00 [0.00,0.00]	0.00 [0.00,0.00]	0.00 [0.00,0.00]	0.00 [0.00,0.00]	0.77 [0.52,0.98]	0.00 [0.00,0.00]	0.00 [0.00,0.00]	0.00 [0.00,0.00]	0.00 [0.00,0.00]
	French	29	0.00 [0.00,0.00]	0.00 [0.00,0.01]	0.00 [0.00,0.00]	0.00 [0.00,0.00]	0.25 [0.00,0.56]	0.00 [0.00,0.00]	0.00 [0.00,0.00]	0.00 [0.00,0.00]	0.00 [0.00,0.00]	0.00 [0.00,0.00]	0.00 [0.00,0.00]	0.13 [0.00,0.50]	0.00 [0.00,0.07]	0.14 [0.02,0.30]	0.00 [0.00,0.11]	0.00 [0.00,0.26]	0.13 [0.00,0.33]	0.07 [0.00,0.57]	0.00 [0.00,0.00]	0.00 [0.00,0.00]	0.00 [0.00,0.00]	0.00 [0.00,0.01]	0.00 [0.00,0.00]	0.00 [0.00,0.00]	0.00 [0.00,0.00]	0.00 [0.00,0.04]
	Han	34	0.00 [0.00,0.00]	0.00 [0.00,0.00]	0.00 [0.00,0.00]	0.00 [0.00,0.00]	0.00 [0.00,0.00]	0.00 [0.00,0.04]	0.91 [0.86,0.96]	0.00 [0.00,0.00]	0.00 [0.00,0.00]	0.00 [0.00,0.00]	0.00 [0.00,0.00]	0.00 [0.00,0.00]	0.00 [0.00,0.00]	0.00 [0.00,0.00]	0.00 [0.00,0.00]	0.00 [0.00,0.00]	0.00 [0.00,0.00]	0.00 [0.00,0.00]	0.00 [0.00,0.00]	0.00 [0.00,0.00]	0.00 [0.00,0.00]	0.00 [0.00,0.00]	0.00 [0.00,0.00]	0.09 [0.04,0.14]	0.00 [0.00,0.00]	0.00 [0.00,0.00]
	Han-NChina	10	0.00 [0.00,0.00]	0.00 [0.00,0.00]	0.00 [0.00,0.00]	0.00 [0.00,0.00]	0.00 [0.00,0.00]	0.08 [0.06,0.10]	0.89 [0.86,0.91]	0.00 [0.00,0.00]	0.00 [0.00,0.00]	0.00 [0.00,0.00]	0.00 [0.00,0.00]	0.00 [0.00,0.00]	0.00 [0.00,0.00]	0.00 [0.00,0.00]	0.00 [0.00,0.00]	0.00 [0.00,0.00]	0.00 [0.00,0.00]	0.00 [0.00,0.00]	0.00 [0.00,0.00]	0.00 [0.00,0.00]	0.00 [0.00,0.00]	0.00 [0.00,0.00]	0.00 [0.00,0.00]	0.03 [0.02,0.04]	0.00 [0.00,0.00]	0.00 [0.00,0.00]
	Hazara	24	0.00 [0.00,0.00]	0.00 [0.00,0.00]	0.00 [0.00,0.00]	0.00 [0.00,0.02]	0.00 [0.00,0.00]	1.00 [0.59,1.00]	0.00 [0.00,0.13]	0.00 [0.00,0.14]	0.00 [0.00,0.00]	0.00 [0.00,0.00]	0.00 [0.00,0.19]	0.00 [0.00,0.00]	0.00 [0.00,0.02]	0.00 [0.00,0.00]	0.00 [0.00,0.00]	0.00 [0.00,0.01]	0.00 [0.00,0.00]	0.00 [0.00,0.00]	0.00 [0.00,0.00]	0.00 [0.00,0.00]	0.00 [0.00,0.00]	0.00 [0.00,0.00]	0.00 [0.00,0.00]	0.00 [0.00,0.00]	0.00 [0.00,0.00]	0.00 [0.00,0.01]
	Hezhen	9	0.00 [0.00,0.00]	0.00 [0.00,0.00]	0.00 [0.00,0.00]	0.03 [0.02,0.04]	0.00 [0.00,0.00]	0.10 [0.09,0.16]	0.86 [0.81,0.89]	0.00 [0.00,0.00]	0.00 [0.00,0.00]	0.00 [0.00,0.00]	0.00 [0.00,0.00]	0.00 [0.00,0.00]	0.00 [0.00,0.00]	0.00 [0.00,0.00]	0.00 [0.00,0.00]	0.00 [0.00,0.00]	0.00 [0.00,0.00]	0.00 [0.00,0.00]	0.00 [0.00,0.00]	0.00 [0.00,0.00]	0.00 [0.00,0.00]	0.00 [0.00,0.00]	0.00 [0.00,0.00]	0.00 [0.00,0.01]	0.00 [0.00,0.00]	0.00 [0.00,0.00]
	Italian	13	0.00 [0.00,0.00]	0.00 [0.00,0.00]	0.00 [0.00,0.00]	0.00 [0.00,0.00]	0.03 [0.00,0.29]	0.00 [0.00,0.00]	0.00 [0.00,0.00]	0.00 [0.00,0.00]	0.00 [0.00,0.00]	0.00 [0.00,0.00]	0.00 [0.00,0.00]	0.00 [0.00,0.11]	0.00 [0.00,0.04]	0.06 [0.00,0.13]	0.00 [0.00,0.00]	0.00 [0.00,0.20]	0.70 [0.64,0.74]	0.00 [0.00,0.22]	0.00 [0.00,0.00]	0.00 [0.00,0.00]	0.00 [0.00,0.00]	0.00 [0.00,0.00]	0.00 [0.00,0.00]	0.00 [0.00,0.00]	0.00 [0.00,0.00]	0.00 [0.00,0.01]
	Japanese	29	0.00 [0.00,0.00]	0.00 [0.00,0.00]	0.00 [0.00,0.00]	0.00 [0.00,0.00]	0.00 [0.00,0.00]	0.00 [0.00,0.00]	1.00 [1.00,1.00]	0.00 [0.00,0.00]	0.00 [0.00,0.00]	0.00 [0.00,0.00]	0.00 [0.00,0.00]	0.00 [0.00,0.00]	0.00 [0.00,0.00]	0.00 [0.00,0.00]	0.00 [0.00,0.00]	0.00 [0.00,0.00]	0.00 [0.00,0.00]	0.00 [0.00,0.00]	0.00 [0.00,0.00]	0.00 [0.00,0.00]	0.00 [0.00,0.00]	0.00 [0.00,0.00]	0.00 [0.00,0.00]	0.00 [0.00,0.00]	0.00 [0.00,0.00]	0.00 [0.00,0.00]
	Kalash	25	0.00 [0.00,0.00]	0.00 [0.00,0.00]	0.00 [0.00,0.00]	0.00 [0.00,0.00]	0.00 [0.00,0.00]	0.00 [0.00,0.00]	0.00 [0.00,0.00]	1.00 [1.00,1.00]	0.00 [0.00,0.00]	0.00 [0.00,0.00]	0.00 [0.00,0.00]	0.00 [0.00,0.00]	0.00 [0.00,0.00]	0.00 [0.00,0.00]	0.00 [0.00,0.00]	0.00 [0.00,0.00]	0.00 [0.00,0.00]	0.00 [0.00,0.00]	0.00 [0.00,0.00]	0.00 [0.00,0.00]	0.00 [0.00,0.00]	0.00 [0.00,0.00]	0.00 [0.00,0.00]	0.00 [0.00,0.00]	0.00 [0.00,0.00]	0.00 [0.00,0.00]
	Karitiana	24	0.00 [0.00,0.00]	0.00 [0.00,0.00]	0.00 [0.00,0.00]	1.00 [1.00,1.00]	0.00 [0.00,0.00]	0.00 [0.00,0.00]	0.00 [0.00,0.00]	0.00 [0.00,0.00]	0.00 [0.00,0.00]	0.00 [0.00,0.00]	0.00 [0.00,0.00]	0.00 [0.00,0.00]	0.00 [0.00,0.00]	0.00 [0.00,0.00]	0.00 [0.00,0.00]	0.00 [0.00,0.00]	0.00 [0.00,0.00]	0.00 [0.00,0.00]	0.00 [0.00,0.00]	0.00 [0.00,0.00]	0.00 [0.00,0.00]	0.00 [0.00,0.00]	0.00 [0.00,0.00]	0.00 [0.00,0.00]	0.00 [0.00,0.00]	0.00 [0.00,0.00]
	Lahu	10	0.00 [0.00,0.00]	0.00 [0.00,0.00]	0.00 [0.00,0.00]	0.00 [0.00,0.01]	0.00 [0.00,0.00]	0.05 [0.00,0.06]	0.82 [0.80,0.84]	0.00 [0.00,0.03]	0.00 [0.00,0.00]	0.00 [0.00,0.00]	0.00 [0.00,0.00]	0.00 [0.00,0.00]	0.00 [0.00,0.00]	0.00 [0.00,0.00]	0.00 [0.00,0.00]	0.00 [0.00,0.00]	0.00 [0.00,0.00]	0.00 [0.00,0.00]	0.00 [0.00,0.00]	0.00 [0.00,0.00]	0.00 [0.00,0.01]	0.00 [0.00,0.00]	0.00 [0.00,0.00]	0.13 [0.12,0.14]	0.00 [0.00,0.00]	0.00 [0.00,0.00]
	Makrani	25	0.01 [0.00,0.11]	0.00 [0.00,0.01]	0.00 [0.00,0.01]	0.00 [0.00,0.00]	0.00 [0.00,0.00]	0.00 [0.00,0.00]	0.00 [0.00,0.00]	0.73 [0.52,0.87]	0.00 [0.00,0.02]	0.00 [0.00,0.05]	0.19 [0.00,0.32]	0.00 [0.00,0.00]	0.00 [0.00,0.00]	0.00 [0.00,0.00]	0.00 [0.00,0.00]	0.00 [0.00,0.00]	0.00 [0.00,0.00]	0.00 [0.00,0.00]	0.00 [0.00,0.00]	0.00 [0.00,0.03]	0.00 [0.00,0.00]	0.06 [0.00,0.15]	0.00 [0.00,0.00]	0.00 [0.00,0.00]	0.00 [0.00,0.01]	0.00 [0.00,0.00]
	Mandinka	24	0.00 [0.00,0.00]	0.00 [0.00,0.00]	0.00 [0.00,0.00]	0.00 [0.00,0.00]	0.00 [0.00,0.00]	0.00 [0.00,0.00]	0.00 [0.00,0.00]	0.00 [0.00,0.00]	0.00 [0.00,0.00]	0.00 [0.00,0.00]	0.00 [0.00,0.00]	0.00 [0.00,0.00]	0.00 [0.00,0.00]	0.00 [0.00,0.00]	0.00 [0.00,0.00]	0.00 [0.00,0.00]	0.00 [0.00,0.00]	0.00 [0.00,0.00]	0.00 [0.00,0.00]	0.00 [0.00,0.12]	0.00 [0.00,0.00]	0.00 [0.00,0.00]	0.00 [0.00,0.00]	0.00 [0.00,0.00]	1.00 [0.88,1.00]	0.00 [0.00,0.00]
	Maya	25	0.00 [0.00,0.01]	0.00 [0.00,0.03]	0.00 [0.00,0.00]	0.97 [0.75,1.00]	0.00 [0.00,0.00]	0.00 [0.00,0.01]	0.00 [0.00,0.00]	0.00 [0.00,0.00]	0.00 [0.00,0.00]	0.00 [0.00,0.00]	0.00 [0.00,0.01]	0.00 [0.00,0.04]	0.00 [0.00,0.01]	0.00 [0.00,0.08]	0.00 [0.00,0.01]	0.00 [0.00,0.00]	0.00 [0.00,0.10]	0.00 [0.00,0.05]	0.00 [0.00,0.00]	0.00 [0.00,0.02]	0.00 [0.00,0.00]	0.00 [0.00,0.00]	0.00 [0.00,0.01]	0.00 [0.00,0.01]	0.00 [0.00,0.01]	0.00 [0.00,0.02]
	MbutiPygmy	15	0.00 [0.00,0.00]	0.00 [0.00,0.00]	1.00 [1.00,1.00]	0.00 [0.00,0.00]	0.00 [0.00,0.00]	0.00 [0.00,0.00]	0.00 [0.00,0.00]	0.00 [0.00,0.00]	0.00 [0.00,0.00]	0.00 [0.00,0.00]	0.00 [0.00,0.00]	0.00 [0.00,0.00]	0.00 [0.00,0.00]	0.00 [0.00,0.00]	0.00 [0.00,0.00]	0.00 [0.00,0.00]	0.00 [0.00,0.00]	0.00 [0.00,0.00]	0.00 [0.00,0.00]	0.00 [0.00,0.00]	0.00 [0.00,0.00]	0.00 [0.00,0.00]	0.00 [0.00,0.00]	0.00 [0.00,0.00]	0.00 [0.00,0.00]	0.00 [0.00,0.00]
	Melanesian	19	0.00 [0.00,0.00]	0.00 [0.00,0.00]	0.00 [0.00,0.00]	0.00 [0.00,0.00]	0.00 [0.00,0.00]	0.00 [0.00,0.00]	0.00 [0.00,0.01]	0.00 [0.00,0.00]	0.00 [0.00,0.00]	0.00 [0.00,0.00]	0.00 [0.00,0.00]	0.00 [0.00,0.00]	0.00 [0.00,0.00]	0.00 [0.00,0.00]	0.00 [0.00,0.00]	0.00 [0.00,0.00]	0.00 [0.00,0.00]	0.00 [0.00,0.00]	0.00 [0.00,0.00]	0.00 [0.00,0.00]	0.90 [0.85,1.00]	0.00 [0.00,0.00]	0.00 [0.00,0.00]	0.10 [0.00,0.15]	0.00 [0.00,0.00]	0.00 [0.00,0.00]
	Miao	10	0.00 [0.00,0.00]	0.00 [0.00,0.00]	0.00 [0.00,0.00]	0.00 [0.00,0.01]	0.00 [0.00,0.00]	0.00 [0.00,0.00]	0.89 [0.87,0.91]	0.00 [0.00,0.00]	0.00 [0.00,0.00]	0.00 [0.00,0.00]	0.00 [0.00,0.00]	0.00 [0.00,0.00]	0.00 [0.00,0.00]	0.00 [0.00,0.00]	0.00 [0.00,0.00]	0.00 [0.00,0.00]	0.00 [0.00,0.00]	0.00 [0.00,0.00]	0.00 [0.00,0.00]	0.00 [0.00,0.00]	0.00 [0.00,0.00]	0.00 [0.00,0.00]	0.00 [0.00,0.00]	0.11 [0.09,0.12]	0.00 [0.00,0.00]	0.00 [0.00,0.00]
	Mongola	10	0.00 [0.00,0.00]	0.00 [0.00,0.00]	0.00 [0.00,0.00]	0.01 [0.00,0.04]	0.00 [0.00,0.00]	0.18 [0.13,0.37]	0.80 [0.59,0.84]	0.00 [0.00,0.00]	0.00 [0.00,0.00]	0.00 [0.00,0.00]	0.00 [0.00,0.00]	0.00 [0.00,0.00]	0.00 [0.00,0.00]	0.00 [0.00,0.00]	0.00 [0.00,0.00]	0.00 [0.00,0.00]	0.00 [0.00,0.00]	0.00 [0.00,0.00]	0.00 [0.00,0.00]	0.00 [0.00,0.00]	0.00 [0.00,0.00]	0.00 [0.00,0.00]	0.00 [0.00,0.00]	0.00 [0.00,0.02]	0.00 [0.00,0.00]	0.00 [0.00,0.00]
	Mozabite	30	0.00 [0.00,0.00]	1.00 [0.36,1.00]	0.00 [0.00,0.00]	0.00 [0.00,0.00]	0.00 [0.00,0.00]	0.00 [0.00,0.00]	0.00 [0.00,0.00]	0.00 [0.00,0.00]	0.00 [0.00,0.00]	0.00 [0.00,0.00]	0.00 [0.00,0.00]	0.00 [0.00,0.00]	0.00 [0.00,0.00]	0.00 [0.00,0.05]	0.00 [0.00,0.01]	0.00 [0.00,0.00]	0.00 [0.00,0.09]	0.00 [0.00,0.00]	0.00 [0.00,0.00]	0.00 [0.00,0.06]	0.00 [0.00,0.00]	0.00 [0.00,0.15]	0.00 [0.00,0.27]	0.00 [0.00,0.00]	0.00 [0.00,0.09]	0.00 [0.00,0.00]
	Naxi	9	0.00 [0.00,0.00]	0.00 [0.00,0.00]	0.00 [0.00,0.00]	0.00 [0.00,0.01]	0.00 [0.00,0.00]	0.07 [0.06,0.08]	0.88 [0.87,0.89]	0.00 [0.00,0.00]	0.00 [0.00,0.00]	0.00 [0.00,0.00]	0.00 [0.00,0.00]	0.00 [0.00,0.00]	0.00 [0.00,0.00]	0.00 [0.00,0.00]	0.00 [0.00,0.00]	0.00 [0.00,0.00]	0.00 [0.00,0.00]	0.00 [0.00,0.00]	0.00 [0.00,0.00]	0.00 [0.00,0.00]	0.01 [0.00,0.02]	0.00 [0.00,0.00]	0.00 [0.00,0.00]	0.04 [0.02,0.06]	0.00 [0.00,0.00]	0.00 [0.00,0.00]
	Orcadian	16	0.00 [0.00,0.00]	0.00 [0.00,0.00]	0.00 [0.00,0.00]	0.00 [0.00,0.00]	0.03 [0.00,0.55]	0.00 [0.00,0.00]	0.00 [0.00,0.00]	0.00 [0.00,0.00]	0.00 [0.00,0.00]	0.00 [0.00,0.00]	0.00 [0.00,0.02]	0.43 [0.31,0.63]	0.00 [0.00,0.02]	0.00 [0.00,0.06]	0.00 [0.00,0.01]	0.21 [0.01,0.48]	0.00 [0.00,0.02]	0.00 [0.00,0.38]	0.00 [0.00,0.00]	0.00 [0.00,0.00]	0.00 [0.00,0.00]	0.00 [0.00,0.00]	0.00 [0.00,0.00]	0.00 [0.00,0.00]	0.00 [0.00,0.00]	0.00 [0.00,0.02]
	Oroqen	10	0.00 [0.00,0.00]	0.00 [0.00,0.00]	0.00 [0.00,0.00]	0.05 [0.01,0.08]	0.00 [0.00,0.00]	0.16 [0.13,0.18]	0.79 [0.75,0.85]	0.00 [0.00,0.00]	0.00 [0.00,0.00]	0.00 [0.00,0.00]	0.00 [0.00,0.00]	0.00 [0.00,0.00]	0.00 [0.00,0.00]	0.00 [0.00,0.00]	0.00 [0.00,0.00]	0.00 [0.00,0.00]	0.00 [0.00,0.00]	0.00 [0.00,0.00]	0.00 [0.00,0.00]	0.00 [0.00,0.00]	0.00 [0.00,0.00]	0.00 [0.00,0.00]	0.00 [0.00,0.00]	0.00 [0.00,0.00]	0.00 [0.00,0.00]	0.00 [0.00,0.00]
	Palestinian	51	0.00 [0.00,0.04]	0.00 [0.00,0.06]	0.00 [0.00,0.01]	0.00 [0.00,0.00]	0.00 [0.00,0.00]	0.00 [0.00,0.01]	0.00 [0.00,0.00]	0.00 [0.00,0.03]	0.00 [0.00,0.01]	0.00 [0.00,0.01]	0.00 [0.00,0.15]	0.00 [0.00,0.00]	0.00 [0.00,0.01]	0.00 [0.00,0.00]	0.00 [0.00,0.05]	0.00 [0.00,0.00]	0.01 [0.00,0.11]	0.00 [0.00,0.00]	0.00 [0.00,0.00]	0.00 [0.00,0.02]	0.00 [0.00,0.00]	0.90 [0.70,1.00]	0.00 [0.00,0.00]	0.00 [0.00,0.00]	0.00 [0.00,0.01]	0.00 [0.00,0.00]
	Papuan	17	0.00 [0.00,0.00]	0.00 [0.00,0.00]	0.00 [0.00,0.00]	0.00 [0.00,0.00]	0.00 [0.00,0.00]	0.00 [0.00,0.00]	0.00 [0.00,0.01]	0.00 [0.00,0.00]	0.00 [0.00,0.00]	0.00 [0.00,0.00]	0.00 [0.00,0.00]	0.00 [0.00,0.00]	0.00 [0.00,0.00]	0.00 [0.00,0.00]	0.00 [0.00,0.00]	0.00 [0.00,0.00]	0.00 [0.00,0.00]	0.00 [0.00,0.00]	0.00 [0.00,0.00]	0.00 [0.00,0.00]	1.00 [0.97,1.00]	0.00 [0.00,0.00]	0.00 [0.00,0.00]	0.00 [0.00,0.03]	0.00 [0.00,0.00]	0.00 [0.00,0.00]
	Pathan	23	0.00 [0.00,0.00]	0.00 [0.00,0.00]	0.00 [0.00,0.00]	0.00 [0.00,0.02]	0.00 [0.00,0.00]	0.04 [0.00,0.09]	0.00 [0.00,0.03]	0.79 [0.62,0.94]	0.00 [0.00,0.00]	0.00 [0.00,0.00]	0.08 [0.00,0.23]	0.00 [0.00,0.06]	0.00 [0.00,0.07]	0.00 [0.00,0.00]	0.00 [0.00,0.00]	0.00 [0.00,0.07]	0.00 [0.00,0.00]	0.00 [0.00,0.00]	0.00 [0.00,0.00]	0.00 [0.00,0.00]	0.00 [0.00,0.02]	0.00 [0.00,0.00]	0.00 [0.00,0.00]	0.00 [0.00,0.01]	0.00 [0.00,0.00]	0.00 [0.00,0.04]
	Pima	25	0.00 [0.00,0.00]	0.00 [0.00,0.00]	0.00 [0.00,0.00]	1.00 [0.97,1.00]	0.00 [0.00,0.00]	0.00 [0.00,0.00]	0.00 [0.00,0.01]	0.00 [0.00,0.00]	0.00 [0.00,0.00]	0.00 [0.00,0.00]	0.00 [0.00,0.00]	0.00 [0.00,0.00]	0.00 [0.00,0.00]	0.00 [0.00,0.00]	0.00 [0.00,0.00]	0.00 [0.00,0.00]	0.00 [0.00,0.00]	0.00 [0.00,0.00]	0.00 [0.00,0.00]	0.00 [0.00,0.00]	0.00 [0.00,0.00]	0.00 [0.00,0.00]	0.00 [0.00,0.00]	0.00 [0.00,0.01]	0.00 [0.00,0.00]	0.00 [0.00,0.02]
	Russian	25	0.00 [0.00,0.00]	0.00 [0.00,0.00]	0.00 [0.00,0.00]	0.01 [0.00,0.03]	0.00 [0.00,0.00]	0.05 [0.00,0.11]	0.01 [0.00,0.04]	0.00 [0.00,0.01]	0.00 [0.00,0.00]	0.00 [0.00,0.00]	0.00 [0.00,0.00]	0.00 [0.00,0.00]	0.67 [0.59,0.73]	0.00 [0.00,0.00]	0.00 [0.00,0.00]	0.00 [0.00,0.00]	0.00 [0.00,0.00]	0.00 [0.00,0.00]	0.00 [0.00,0.00]	0.00 [0.00,0.00]	0.00 [0.00,0.00]	0.00 [0.00,0.00]	0.00 [0.00,0.00]	0.00 [0.00,0.00]	0.00 [0.00,0.00]	0.25 [0.18,0.32]
	San	6	0.00 [0.00,0.00]	0.00 [0.00,0.00]	1.00 [1.00,1.00]	0.00 [0.00,0.00]	0.00 [0.00,0.00]	0.00 [0.00,0.00]	0.00 [0.00,0.00]	0.00 [0.00,0.00]	0.00 [0.00,0.00]	0.00 [0.00,0.00]	0.00 [0.00,0.00]	0.00 [0.00,0.00]	0.00 [0.00,0.00]	0.00 [0.00,0.00]	0.00 [0.00,0.00]	0.00 [0.00,0.00]	0.00 [0.00,0.00]	0.00 [0.00,0.00]	0.00 [0.00,0.00]	0.00 [0.00,0.00]	0.00 [0.00,0.00]	0.00 [0.00,0.00]	0.00 [0.00,0.00]	0.00 [0.00,0.00]	0.00 [0.00,0.00]	0.00 [0.00,0.00]
	Sardinian	28	0.00 [0.00,0.00]	0.00 [0.00,0.00]	0.00 [0.00,0.00]	0.00 [0.00,0.00]	0.00 [0.00,0.00]	0.00 [0.00,0.00]	0.00 [0.00,0.00]	0.00 [0.00,0.00]	0.00 [0.00,0.00]	0.00 [0.00,0.00]	0.00 [0.00,0.00]	0.00 [0.00,0.00]	0.00 [0.00,0.00]	0.00 [0.00,0.11]	0.00 [0.00,0.00]	0.00 [0.00,0.00]	1.00 [0.89,1.00]	0.00 [0.00,0.00]	0.00 [0.00,0.00]	0.00 [0.00,0.00]	0.00 [0.00,0.00]	0.00 [0.00,0.00]	0.00 [0.00,0.00]	0.00 [0.00,0.00]	0.00 [0.00,0.00]	0.00 [0.00,0.00]
	She	10	0.00 [0.00,0.00]	0.00 [0.00,0.00]	0.00 [0.00,0.00]	0.00 [0.00,0.00]	0.00 [0.00,0.00]	0.00 [0.00,0.00]	0.90 [0.89,0.91]	0.00 [0.00,0.00]	0.00 [0.00,0.00]	0.00 [0.00,0.00]	0.00 [0.00,0.00]	0.00 [0.00,0.00]	0.00 [0.00,0.00]	0.00 [0.00,0.00]	0.00 [0.00,0.00]	0.00 [0.00,0.00]	0.00 [0.00,0.00]	0.00 [0.00,0.00]	0.00 [0.00,0.00]	0.00 [0.00,0.00]	0.00 [0.00,0.00]	0.00 [0.00,0.00]	0.00 [0.00,0.00]	0.10 [0.09,0.11]	0.00 [0.00,0.00]	0.00 [0.00,0.00]
	Sindhi	25	0.00 [0.00,0.12]	0.00 [0.00,0.00]	0.00 [0.00,0.00]	0.00 [0.00,0.01]	0.00 [0.00,0.00]	0.00 [0.00,0.06]	0.00 [0.00,0.01]	0.95 [0.85,0.99]	0.00 [0.00,0.00]	0.00 [0.00,0.03]	0.00 [0.00,0.04]	0.00 [0.00,0.00]	0.00 [0.00,0.00]	0.00 [0.00,0.00]	0.00 [0.00,0.00]	0.00 [0.00,0.00]	0.00 [0.00,0.00]	0.00 [0.00,0.00]	0.00 [0.00,0.00]	0.00 [0.00,0.00]	0.01 [0.00,0.02]	0.00 [0.00,0.00]	0.00 [0.00,0.00]	0.00 [0.00,0.01]	0.00 [0.00,0.00]	0.00 [0.00,0.02]
	Surui	21	0.00 [0.00,0.00]	0.00 [0.00,0.00]	0.00 [0.00,0.00]	1.00 [1.00,1.00]	0.00 [0.00,0.00]	0.00 [0.00,0.00]	0.00 [0.00,0.00]	0.00 [0.00,0.00]	0.00 [0.00,0.00]	0.00 [0.00,0.00]	0.00 [0.00,0.00]	0.00 [0.00,0.00]	0.00 [0.00,0.00]	0.00 [0.00,0.00]	0.00 [0.00,0.00]	0.00 [0.00,0.00]	0.00 [0.00,0.00]	0.00 [0.00,0.00]	0.00 [0.00,0.00]	0.00 [0.00,0.00]	0.00 [0.00,0.00]	0.00 [0.00,0.00]	0.00 [0.00,0.00]	0.00 [0.00,0.00]	0.00 [0.00,0.00]	0.00 [0.00,0.00]
	Tu	10	0.00 [0.00,0.00]	0.00 [0.00,0.00]	0.00 [0.00,0.00]	0.01 [0.00,0.01]	0.00 [0.00,0.00]	0.21 [0.17,0.25]	0.77 [0.73,0.81]	0.00 [0.00,0.00]	0.00 [0.00,0.00]	0.00 [0.00,0.00]	0.00 [0.00,0.00]	0.00 [0.00,0.00]	0.00 [0.00,0.00]	0.00 [0.00,0.00]	0.00 [0.00,0.00]	0.00 [0.00,0.00]	0.00 [0.00,0.00]	0.00 [0.00,0.00]	0.00 [0.00,0.00]	0.00 [0.00,0.00]	0.00 [0.00,0.01]	0.00 [0.00,0.00]	0.00 [0.00,0.00]	0.02 [0.00,0.03]	0.00 [0.00,0.00]	0.00 [0.00,0.00]
	Tujia	10	0.00 [0.00,0.00]	0.00 [0.00,0.00]	0.00 [0.00,0.00]	0.00 [0.00,0.00]	0.00 [0.00,0.00]	0.00 [0.00,0.01]	0.91 [0.90,0.93]	0.00 [0.00,0.00]	0.00 [0.00,0.00]	0.00 [0.00,0.00]	0.00 [0.00,0.00]	0.00 [0.00,0.00]	0.00 [0.00,0.00]	0.00 [0.00,0.00]	0.00 [0.00,0.00]	0.00 [0.00,0.00]	0.00 [0.00,0.00]	0.00 [0.00,0.00]	0.00 [0.00,0.00]	0.00 [0.00,0.00]	0.00 [0.00,0.00]	0.00 [0.00,0.00]	0.00 [0.00,0.00]	0.09 [0.07,0.10]	0.00 [0.00,0.00]	0.00 [0.00,0.00]
	Tuscan	8	0.00 [0.00,0.00]	0.00 [0.00,0.00]	0.00 [0.00,0.00]	0.00 [0.00,0.00]	0.00 [0.00,0.17]	0.00 [0.00,0.00]	0.00 [0.00,0.00]	0.00 [0.00,0.00]	0.00 [0.00,0.00]	0.00 [0.00,0.00]	0.04 [0.00,0.11]	0.03 [0.00,0.08]	0.00 [0.00,0.01]	0.00 [0.00,0.11]	0.00 [0.00,0.03]	0.00 [0.00,0.03]	0.78 [0.57,0.83]	0.00 [0.00,0.22]	0.00 [0.00,0.00]	0.00 [0.00,0.00]	0.00 [0.00,0.00]	0.00 [0.00,0.02]	0.00 [0.00,0.00]	0.00 [0.00,0.00]	0.00 [0.00,0.00]	0.00 [0.00,0.04]
	Uygur	10	0.00 [0.00,0.00]	0.00 [0.00,0.00]	0.00 [0.00,0.00]	0.02 [0.01,0.03]	0.00 [0.00,0.01]	0.49 [0.41,0.67]	0.20 [0.15,0.29]	0.10 [0.02,0.15]	0.00 [0.00,0.00]	0.00 [0.00,0.00]	0.09 [0.00,0.16]	0.00 [0.00,0.06]	0.00 [0.00,0.02]	0.00 [0.00,0.00]	0.00 [0.00,0.02]	0.00 [0.00,0.02]	0.00 [0.00,0.00]	0.00 [0.00,0.08]	0.00 [0.00,0.00]	0.00 [0.00,0.00]	0.00 [0.00,0.01]	0.00 [0.00,0.00]	0.00 [0.00,0.00]	0.00 [0.00,0.01]	0.00 [0.00,0.00]	0.01 [0.00,0.08]
	Xibo	9	0.00 [0.00,0.00]	0.00 [0.00,0.00]	0.00 [0.00,0.00]	0.01 [0.00,0.02]	0.00 [0.00,0.00]	0.15 [0.11,0.29]	0.84 [0.63,0.87]	0.00 [0.00,0.00]	0.00 [0.00,0.00]	0.00 [0.00,0.00]	0.00 [0.00,0.00]	0.00 [0.00,0.00]	0.00 [0.00,0.06]	0.00 [0.00,0.00]	0.00 [0.00,0.00]	0.00 [0.00,0.00]	0.00 [0.00,0.00]	0.00 [0.00,0.00]	0.00 [0.00,0.00]	0.00 [0.00,0.00]	0.00 [0.00,0.01]	0.00 [0.00,0.00]	0.00 [0.00,0.00]	0.00 [0.00,0.01]	0.00 [0.00,0.00]	0.00 [0.00,0.01]
	Yakut	25	0.00 [0.00,0.00]	0.00 [0.00,0.00]	0.00 [0.00,0.00]	0.06 [0.05,0.07]	0.00 [0.00,0.00]	0.40 [0.35,0.61]	0.55 [0.27,0.58]	0.00 [0.00,0.00]	0.00 [0.00,0.00]	0.00 [0.00,0.00]	0.00 [0.00,0.00]	0.00 [0.00,0.00]	0.00 [0.00,0.00]	0.00 [0.00,0.00]	0.00 [0.00,0.00]	0.00 [0.00,0.00]	0.00 [0.00,0.00]	0.00 [0.00,0.00]	0.00 [0.00,0.00]	0.00 [0.00,0.00]	0.00 [0.00,0.00]	0.00 [0.00,0.00]	0.00 [0.00,0.00]	0.00 [0.00,0.00]	0.00 [0.00,0.00]	0.00 [0.00,0.06]
	Yi	10	0.00 [0.00,0.00]	0.00 [0.00,0.00]	0.00 [0.00,0.00]	0.00 [0.00,0.01]	0.00 [0.00,0.00]	0.06 [0.02,0.08]	0.88 [0.87,0.90]	0.00 [0.00,0.00]	0.00 [0.00,0.00]	0.00 [0.00,0.00]	0.00 [0.00,0.00]	0.00 [0.00,0.00]	0.00 [0.00,0.00]	0.00 [0.00,0.00]	0.00 [0.00,0.00]	0.00 [0.00,0.00]	0.00 [0.00,0.00]	0.00 [0.00,0.00]	0.00 [0.00,0.00]	0.00 [0.00,0.00]	0.01 [0.00,0.02]	0.00 [0.00,0.00]	0.00 [0.00,0.00]	0.05 [0.01,0.08]	0.00 [0.00,0.00]	0.00 [0.00,0.00]
	Yoruba	24	0.00 [0.00,0.00]	0.00 [0.00,0.00]	0.00 [0.00,0.00]	0.00 [0.00,0.00]	0.00 [0.00,0.00]	0.00 [0.00,0.00]	0.00 [0.00,0.00]	0.00 [0.00,0.00]	0.39 [0.00,0.63]	0.01 [0.00,0.21]	0.00 [0.00,0.00]	0.00 [0.00,0.00]	0.00 [0.00,0.00]	0.00 [0.00,0.00]	0.00 [0.00,0.00]	0.00 [0.00,0.00]	0.00 [0.00,0.00]	0.00 [0.00,0.00]	0.00 [0.00,0.11]	0.00 [0.00,0.16]	0.00 [0.00,0.00]	0.00 [0.00,0.00]	0.52 [0.23,1.00]	0.00 [0.00,0.00]	0.00 [0.00,0.00]	0.00 [0.00,0.00]
